# Supplementary material for: Transcriptome Analysis of Campylobacter jejuni and Campylobacter coli during Cold Stress
Source: Pathogens. 2023 Jul 21;12(7):960. doi: 10.3390/pathogens12070960 (PMC10383450; doi:10.3390/pathogens12070960)
Supplement: Supplementary file 1 [file pathogens-12-00960-s001.zip]

Archive with 1 entries (1 files):
- pathogens-2445929-supplementary.XLS
