# Supplementary material for: Transcriptome Analysis of Campylobacter jejuni and Campylobacter coli during Cold Stress
Source: Pathogens. 2023 Jul 21;12(7):960. doi: 10.3390/pathogens12070960 (PMC10383450; doi:10.3390/pathogens12070960)
Supplement: Supplementary file 1 [file pathogens-12-00960-s001.zip › pathogens-2445929-supplementary.XLS]

## Sheet: Title Page
Supplementary Information
Transcriptome Analysis of Campylobacter jejuni and Campylobacter coli during Cold Stress
Anand B. Karki 1, Bhuwan Khatri 2 and Mohamed K. Fakhr 1,*
1 Department of Biological Science, The University of Tulsa, Tulsa, OK, 74104, USA; abk774@utulsa.edu
2 Genes and Human Disease Research Program, Oklahoma Medical Research Foundation, Oklahoma City, OK, 73104, USA; bhuwankhatri11@gmail.com
* Correspondence: mohamed-fakhr@utulsa.edu	Correspondence: mohamed-fakhr@utulsa.edu

## Sheet: Table_S1
Table S1 Total reads and mapped read counts for samples used in differential gene expression analysis.
Organism	Sample	Total trimmed reads	Mapped reads to references	Mapped %
C. coli HC2-48	Cc48_42	20258469	19716410	0.9732
	Cc48_CJ_0h	12406797	4026477	0.3245
	Cc48_CJ_0.5h	16969720	5121532	0.3018
	Cc48_CJ_24h	5068331	1983630	0.3914
	Cc48_CJ_48h	23229593	8661049	0.3728
	Cc48_MHB_0h	24895412	23885286	0.9594
	Cc48_MHB_0.5h	22002003	21158130	0.9616
	Cc48_MHB_24h	14699276	13963938	0.95
	Cc48_MHB_48h	15501591	15020548	0.969
C. jejuni OD2-67	Cj67_42	17704437	17234620	0.9735
	Cj67_CJ_0h	12161230	3599784	0.296
	Cj67_CJ_0.5h	25738956	4376476	0.17
	Cj67_CJ_24h	20443574	6904414	0.3377
	Cj67_CJ_48h	10502055	3854328	0.367
	Cj67_MHB_0h	25392567	24554327	0.967
	Cj67_MHB_0.5h	13052833	12172707	0.9326
	Cj67_MHB_24h	35626501	34646512	0.9725
	Cj67_MHB_48h	18468968	17882675	0.9683

## Sheet: Table_S2
Table S2 List of primers used in this study.
Strain	Primers	Sequences
C. jejuni OD2-67
Endogenous reference
ilvC	ilvC C. jejuni F	CGTGAAGGTAGTGTAAGTGCTG
	ilvC C. jejuni R	CATCCGCTATCTTAGAAGCCT
Target genes
flgN	flgN C. jejuni F	TGAGAGTGTAACGCCAAGTG
	flgN C. jejuni R	TCACTAAGCCCTTTTGTAGAGC
futA1	futA1 C. jejuni F	TCCCCACTTCTACATCTTTTGG
	futA1 C. jejuni R	CTTGCGACAAATCCAAAGGG
C. coli HC2-48
Endogenous reference
slyD	slyD C. coli F	CTTTAACAGTTACGCGAACGG
	slyD C. coli R	GGGCGAATACGATGAAAATGC
Target genes
lptF	lptF C. coli F	ACATTTTGCCATTAGAAAGCTTAAAAG
	lptF C. coli R	AGACAAAGAGCAATTGATTATCGC
AR446_RS04795	Hypo C. coli F	AGAAAAGCAAAACATACGCCAG
	Hypo C. coli R	GCGTCTTAAAATATCATCACTAGAGATT

## Sheet: Table_S3
Table S3: Differentially expressed genes in C. coli HC2-48 at one or more incubation times in MHB or CJ at 4oC as compared to the control (42oC, MHB, and microaerobic conditions). Upregulated fold-change values are highlighted in green, downregulated fold-change values are in orange, and significant FDR values are highlighted in blue.
Name	Gene name from eggnog 5	COG from eggNoG 5	product	locus_tag	Cc48_MHB_0h/Cc48_42				Cc48_MHB_0.5h/Cc48_42				Cc48_MHB_24h/Cc48_42				Cc48_MHB_48h/Cc48_42				Cc48_CJ_0h/Cc48_42				Cc48_CJ_0.5h/Cc48_42				Cc48_CJ_24h/Cc48_42				Cc48_CJ_48h/Cc48_42
					Max group mean	Log₂ fold change	Fold change	FDR p-value	Max group mean	Log₂ fold change	Fold change	FDR p-value	Max group mean	Log₂ fold change	Fold change	FDR p-value	Max group mean	Log₂ fold change	Fold change	FDR p-value	Max group mean	Log₂ fold change	Fold change	FDR p-value	Max group mean	Log₂ fold change	Fold change	FDR p-value	Max group mean	Log₂ fold change	Fold change	FDR p-value	Max group mean	Log₂ fold change	Cc48_CJ_48h vs Cc48_42 Fold change	FDR p-value
AR446_RS00390 (nuoA)	nuoA	C	NAD(P)H-quinone oxidoreductase subunit 3	AR446_RS00390	369.79	-0.665817	-1.58647	0.0229686	369.79	-0.706977	-1.63238	0.0127939	369.79	-0.577132	-1.49188	0.0850854	369.79	-0.62725	-1.54462	0.0691774	369.79	-1.11422	-2.16478	0.0724966	369.79	-0.131759	-1.09563	0.782717	369.79	-0.319635	-1.24801	0.74947	369.79	-0.570279	-1.48481	0.165621
AR446_RS00395 (nuoB)	nuoB	C	NADH-quinone oxidoreductase subunit B	AR446_RS00395	1230.08	0.0504562	1.03559	0.829616	1084.5	-0.430052	-1.34728	0.0198834	1366.82	0.252782	1.1915	0.214134	1239.09	0.102259	1.07345	0.671387	1084.5	-0.569551	-1.48406	0.0509444	1084.5	-0.9347	-1.91149	0.000179106	1084.5	-0.756244	-1.68909	0.0793056	1084.5	-0.212027	-1.15831	0.412606
nuoD	nuoD	C	NADH dehydrogenase (quinone) subunit D	AR446_RS00405	1041.38	-0.5186	-1.43256	0.000875691	1041.38	-0.673266	-1.59468	6.64641e-06	1041.38	-0.588796	-1.50399	0.000285013	1041.38	-0.694449	-1.61827	1.52527e-05	1041.38	-0.387374	-1.30801	0.0782129	1041.38	-0.442365	-1.35883	0.0207343	1041.38	-0.560176	-1.47445	0.0519071	1041.38	-0.259003	-1.19665	0.190831
AR446_RS00415 (nuoG)	nuoG	C	hypothetical protein	AR446_RS00415	291.35	-0.572115	-1.4867	0.025218	291.35	-0.326687	-1.25413	0.207273	291.35	-0.811897	-1.75552	0.00512399	291.35	-0.72577	-1.65378	0.0137628	291.35	-0.601709	-1.51751	0.20832	291.35	-0.19176	-1.14216	0.638897	291.35	-0.541677	-1.45566	0.503268	291.35	-0.0972562	-1.06974	0.806488
nuoH	nuoH	C	NADH-quinone oxidoreductase subunit NuoH	AR446_RS00425	486.619	0.578924	1.49373	0.0033513	595.717	0.780773	1.71805	2.424e-05	499.099	0.66569	1.58633	0.00130871	560.127	0.823023	1.76911	3.12893e-05	371.138	0.289207	1.22197	0.438882	512.755	0.661648	1.58189	0.00618612	530.986	0.636788	1.55486	0.106864	412.114	0.444712	1.36104	0.0749088
nuoI	nuoI	C	NADH-quinone oxidoreductase subunit NuoI	AR446_RS00430	772.866	0.880126	1.84054	5.66785e-06	677.829	0.600996	1.51676	0.00319338	727.486	0.843074	1.79387	4.23938e-05	802.913	0.976306	1.96742	1.11947e-06	721.367	0.881449	1.84222	0.00077842	652.225	0.642592	1.56113	0.0133427	557.535	0.341224	1.26683	0.564243	626.414	0.682513	1.60493	0.00408131
AR446_RS00435 (nuoJ)	nuoJ	C	NADH-quinone oxidoreductase subunit J	AR446_RS00435	84.2364	0.457611	1.37327	0.455412	211.964	1.69615	3.24034	0.000146153	129.748	1.12833	2.18606	0.0364231	173.953	1.54097	2.90989	0.00201711	121.443	1.08135	2.11602	0.170522	182.66	1.575	2.97936	0.00591043	257.003	1.98935	3.97057	0.00883895	180.851	1.65975	3.15962	0.00165976
nuoK	nuoK	C	NADH-quinone oxidoreductase subunit NuoK	AR446_RS00440	279.607	-0.169171	-1.12441	0.694349	335.547	0.0415217	1.0292	0.91872	407.5	0.461414	1.37689	0.215663	428.727	0.525492	1.43942	0.162031	852.583	1.57492	2.97919	7.28916e-06	418.157	0.455203	1.37098	0.396896	541.28	0.751336	1.68335	0.344033	354.755	0.316695	1.24547	0.546734
AR446_RS00450 (nuoM)	nuoM	C	NADH-quinone oxidoreductase subunit M	AR446_RS00450	76.7164	0.00810332	1.00563	0.984351	125.856	0.631634	1.54932	0.0253303	132.345	0.844053	1.79509	0.00417096	190.85	1.36267	2.57161	2.03031e-07	126.086	0.824411	1.77081	0.0511722	148.416	0.965825	1.95318	0.00482917	195.674	1.28864	2.44298	0.00725582	169.357	1.25435	2.38559	1.64829e-05
AR446_RS00455 (nuoN)	nuoN	C	NADH-quinone oxidoreductase subunit N	AR446_RS00455	129.036	0.542949	1.45695	0.0610104	184.178	0.966038	1.95347	0.00012062	174.389	1.02722	2.0381	0.00015418	219.611	1.35055	2.55009	1.23889e-07	243.24	1.55697	2.94235	3.45397e-07	140.177	0.669156	1.59014	0.0783962	173.73	0.902917	1.86984	0.114294	163.802	0.99185	1.98873	0.00107207
AR446_RS00570	adh	C	NAD(P)-dependent alcohol dehydrogenase	AR446_RS00570	332.561	0.741026	1.67136	0.000653559	228.358	0.109098	1.07855	0.69417	221.861	0.207659	1.15481	0.487694	311.224	0.686575	1.60946	0.00411372	261.103	0.493005	1.40737	0.183819	181.608	-0.149997	-1.10957	0.716062	221.023	0.0840722	1.06001	0.894594	188.062	0.024592	1.01719	0.955816
AR446_RS00695		C	hypothetical protein	AR446_RS00695	173.377	-1.5906	-3.01175	0.0229686	173.377	-0.646316	-1.56517	0.290121	173.377	-0.441549	-1.35806	0.553402	173.377	-0.816119	-1.76066	0.299421	173.377	-0.627426	-1.54481	0.650916	268.717	0.503683	1.41783	0.542726	579.732	1.53225	2.89236	0.0799703	173.377	-0.963002	-1.94936	0.329316
AR446_RS00750	fdhC	C	formate dehydrogenase subunit gamma	AR446_RS00750	697.584	0.128206	1.09293	0.548251	775.773	0.191525	1.14197	0.321732	749.678	0.282377	1.2162	0.160673	939.541	0.598956	1.51462	0.000760013	710.828	0.256387	1.19448	0.388023	610.519	-0.0565919	-1.04001	0.847536	696.471	0.0582068	1.04117	0.886206	623.658	0.0721943	1.05131	0.797188
nifJ	nifJ	C	pyruvate:ferredoxin (flavodoxin) oxidoreductase	AR446_RS00930	1109.15	0.315051	1.24406	0.0347231	1395.69	0.556646	1.47085	4.25276e-05	1199.79	0.478675	1.39346	0.000889517	1397.61	0.689832	1.6131	3.56526e-07	1177.57	0.502517	1.41668	0.00139898	1072.53	0.274129	1.20926	0.103451	1236.39	0.404074	1.32324	0.037035	1166.93	0.493904	1.40825	0.000765805
dcuC_2	dcuD	C	C4-dicarboxylate transporter DcuC	AR446_RS01275	281.989	0.099093	1.0711	0.696191	332.857	0.248366	1.18786	0.238891	298.534	0.231607	1.17414	0.333045	407.156	0.670088	1.59117	0.00069025	271.983	0.148028	1.10805	0.698935	241.892	-0.114612	-1.08268	0.726423	368.371	0.416622	1.3348	0.344033	320.213	0.387902	1.30849	0.112328
AR446_RS01295	katA	C	catalase	AR446_RS01295	1844.98	-0.498375	-1.41262	0.00052643	1844.98	-0.279892	-1.2141	0.0672735	1844.98	-0.419581	-1.33754	0.00581388	1844.98	-0.198314	-1.14736	0.243616	1844.98	-0.583682	-1.49867	0.000643477	1844.98	-0.882996	-1.8442	1.24155e-08	1844.98	-0.774662	-1.71079	0.000210731	1844.98	-0.66482	-1.58537	1.17782e-05
AR446_RS01320		C	4Fe-4S dicluster domain-containing protein	AR446_RS01320	83.3029	-0.674784	-1.59636	0.0235525	87.7446	-0.14628	-1.10671	0.642206	84.8057	-0.0551442	-1.03896	0.886828	85.0326	-0.0603153	-1.04269	0.884355	83.3029	-0.173559	-1.12784	0.764408	135.612	0.578169	1.49295	0.103451	159.583	0.737386	1.66715	0.186283	83.3029	-0.359812	-1.28326	0.408941
nrfH	nrfH	C	cytochrome c nitrite reductase small subunit	AR446_RS01435	2871.23	0.807381	1.75003	1.08336e-07	2617.52	0.584016	1.49902	0.000191661	2685.73	0.761314	1.69503	1.30853e-06	2884.09	0.855079	1.80886	3.79425e-08	2738.4	0.84007	1.79014	3.99982e-06	2806.92	0.782122	1.71966	6.2552e-06	3989.19	1.21394	2.31971	6.81736e-10	3218.86	1.07776	2.11075	5.01135e-12
AR446_RS02010		C	radical SAM protein	AR446_RS02010	122.871	0.548066	1.46212	0.129738	147.247	0.718999	1.64604	0.0294294	109.261	0.429096	1.34639	0.352145	171.31	1.06777	2.09619	0.00157537	98.3114	0.32726	1.25463	0.677385	99.8391	0.255868	1.19405	0.673621	88.1154	0.00108852	1.00075	0.999388	97.2645	0.316486	1.24529	0.574358
AR446_RS02210		C	plasminogen-binding N-terminal domain-containing protein	AR446_RS02210	668.023	-0.443173	-1.35959	0.0238766	685.461	-0.183975	-1.13601	0.374203	668.023	-0.725843	-1.65387	0.000533355	668.023	-0.801333	-1.74271	0.000152384	668.023	-0.592888	-1.50826	0.0573174	668.023	-0.773142	-1.70899	0.0035387	668.023	-1.3232	-2.5022	0.0086012	668.023	-0.516527	-1.43051	0.0323188
AR446_RS02215	glcD	C	FAD-binding protein	AR446_RS02215	669.473	-0.203288	-1.15132	0.280516	669.473	-0.316898	-1.24565	0.0632359	669.473	-0.320793	-1.24902	0.0801671	675.26	-0.0775081	-1.05519	0.724697	669.473	-0.402005	-1.32134	0.100414	669.473	-0.299586	-1.23079	0.178301	669.473	-0.800547	-1.74176	0.0147028	669.473	-0.352126	-1.27644	0.081353
AR446_RS02305		C	isopenicillin N synthase family oxygenase	AR446_RS02305	233.828	-0.818638	-1.76374	0.000632953	233.828	-0.424881	-1.34246	0.0778014	233.828	-0.583321	-1.49829	0.0325784	233.828	-0.133	-1.09657	0.675567	233.828	-0.918314	-1.88991	0.0387962	233.828	-1.62323	-3.08064	9.85958e-05	233.828	-1.32652	-2.50798	0.0793056	233.828	-1.96483	-3.90366	4.86793e-07
AR446_RS02380	petC	C	cytochrome c1	AR446_RS02380	1149.94	0.876717	1.83619	1.17285e-08	1306.76	0.971223	1.9605	7.21968e-11	1190.22	0.976643	1.96788	2.74303e-10	1441.25	1.24368	2.36801	0	1086.19	0.895435	1.86017	1.63417e-06	1038.14	0.736587	1.66623	5.40161e-05	1178.79	0.844645	1.79582	0.000441555	1032	0.826129	1.77292	1.14835e-06
AR446_RS02965	rdxB	C	NAD(P)H-dependent oxidoreductase	AR446_RS02965	359.355	-0.648273	-1.56729	0.00866521	421.131	0.00756608	1.00526	0.978746	359.355	-0.603641	-1.51955	0.0313446	359.355	-0.513313	-1.42732	0.0751834	413.629	0.17252	1.12703	0.705561	359.355	-0.947359	-1.92834	0.0130918	359.355	-0.236316	-1.17798	0.761783	359.355	-0.165657	-1.12168	0.644987
thiH	thiH	C	2-iminoacetate synthase ThiH	AR446_RS03090	203.616	0.505831	1.41994	0.0507485	177.779	0.220328	1.165	0.429932	218.308	0.656469	1.57622	0.0138175	204.977	0.556597	1.4708	0.0473865	209.612	0.648299	1.56732	0.0907796	157.338	0.141387	1.10297	0.740112	138.862	-0.113638	-1.08195	0.878378	182.021	0.4495	1.36557	0.182631
AR446_RS03445	atpE	C	F0F1 ATP synthase subunit C	AR446_RS03445	5206.33	0.096629	1.06927	0.604669	5370.94	0.0516124	1.03642	0.779188	4445.66	-0.105404	-1.0758	0.580986	5875.83	0.312421	1.24179	0.0585138	6931.95	0.610677	1.52698	0.000239385	6080.43	0.328008	1.25528	0.0691744	6884.96	0.432102	1.3492	0.0575145	6622.86	0.54936	1.46344	0.000450544
dsbI	dsbB	C	protein-disulfide oxidoreductase DsbI	AR446_RS03720	47.6583	-0.815183	-1.75952	0.211046	47.6583	-1.3569	-2.56134	0.0318729	47.6583	-0.725762	-1.65377	0.328721	47.6583	-2.1789	-4.52808	0.0257126	47.6583	-0.112221	-1.08089	0.925602	47.6583	-1.13008	-2.18871	0.319665	76.2148	0.473087	1.38808	0.761783	47.6583	-1.60189	-3.03542	0.13096
AR446_RS04030	cccE	C	hypothetical protein	AR446_RS04030	532.478	1.17196	2.25318	5.95613e-05	443.706	0.819266	1.76451	0.00842547	374.644	0.715328	1.64186	0.0446317	488.422	1.08833	2.12628	0.000767747	215.498	-0.173431	-1.12774	0.830849	471.028	1.00149	2.00206	0.0208043	533.503	1.10522	2.15131	0.0984149	457.447	1.05772	2.08163	0.00336449
AR446_RS04140	nhaC	C	Na+/H+ antiporter NhaC family protein	AR446_RS04140	146.036	0.299615	1.23082	0.261212	184.6	0.547614	1.46167	0.0170642	125.191	0.127865	1.09268	0.688729	211.831	0.877058	1.83663	0.000142473	187.041	0.757133	1.69013	0.0191656	175.186	0.569176	1.48368	0.0679492	137.9	0.149057	1.10884	0.824733	133.191	0.272278	1.20771	0.431672
AR446_RS04400	napB	C	nitrate reductase cytochrome c-type subunit	AR446_RS04400	1381.75	-0.665074	-1.58565	8.22237e-05	1381.75	-0.391851	-1.31208	0.0252307	1381.75	-0.331792	-1.25858	0.0856761	1381.75	-0.297174	-1.22874	0.136241	1381.75	-0.277687	-1.21225	0.339158	1381.75	-0.306015	-1.23629	0.203072	1381.75	-0.448672	-1.36478	0.244408	1381.75	-0.29022	-1.22283	0.196956
napH	napH	C	quinol dehydrogenase ferredoxin subunit NapH	AR446_RS04405	700.908	-0.971229	-1.96051	5.80341e-08	700.908	-0.766509	-1.70115	1.27571e-05	700.908	-0.607728	-1.52386	0.00231245	700.908	-0.302108	-1.23294	0.16262	700.908	-0.684678	-1.60734	0.0166876	700.908	-0.767869	-1.70275	0.00185791	700.908	-0.327367	-1.25472	0.503268	700.908	-0.223396	-1.16748	0.388485
napG	napG	C	ferredoxin-type protein NapG	AR446_RS04410	2282.97	-0.726337	-1.65443	5.64189e-07	2282.97	-0.851673	-1.80459	1.3956e-09	2282.97	-0.488168	-1.40266	0.00199104	2282.97	-0.238683	-1.17992	0.173226	2282.97	-0.575187	-1.48987	0.00279387	2282.97	-1.10547	-2.15169	1.1944e-10	2282.97	-0.465945	-1.38122	0.0752818	2282.97	-0.561819	-1.47613	0.000724207
napA	napA	C	periplasmic nitrate reductase subunit alpha	AR446_RS04415	3204.5	-0.862466	-1.81814	1.14893e-11	3204.5	-0.689261	-1.61246	7.93046e-08	3204.5	-0.5367	-1.45065	7.78966e-05	3204.5	-0.401434	-1.32082	0.00437481	3204.5	-0.32503	-1.25269	0.0454867	3204.5	-0.858405	-1.81303	1.20725e-10	3204.5	-0.428168	-1.34552	0.0125314	3204.5	-0.622584	-1.53963	4.76138e-06
pta	pta	C	phosphate acetyltransferase	AR446_RS04810	508.498	-0.470952	-1.38602	0.00617371	508.498	-0.443828	-1.36021	0.00954905	508.498	-0.27854	-1.21297	0.153785	508.498	-0.100707	-1.0723	0.657497	508.498	-0.766532	-1.70118	0.00198867	508.498	-0.374925	-1.29677	0.101617	508.498	-0.269118	-1.20507	0.525792	508.498	-0.155428	-1.11375	0.517235
ppa	ppa	C	inorganic diphosphatase	AR446_RS05020	1150.45	0.704031	1.62905	0.000134922	1332.62	0.826136	1.77293	3.17856e-06	1052.35	0.625733	1.54299	0.00185354	1527.09	1.15371	2.22485	1.16802e-10	1519.33	1.20598	2.30694	1.22118e-08	1555.48	1.14632	2.21349	9.39711e-09	2146.35	1.53542	2.89872	1.90024e-10	1845.65	1.49118	2.81118	0
AR446_RS05220	hydD	C	HyaD/HybD family hydrogenase maturation endopeptidase	AR446_RS05220	399.706	-1.08909	-2.12739	1.36959e-05	399.706	-0.824189	-1.77054	0.000586191	399.706	-0.697033	-1.62117	0.0135507	399.706	-0.354779	-1.27879	0.239663	399.706	-1.79389	-3.46748	0.000884995	399.706	-1.12444	-2.18016	0.0043967	399.706	-3.19228	-9.14055	0.0197781	399.706	-1.01987	-2.02773	0.00290293
AR446_RS05230	hydB	C	nickel-dependent hydrogenase large subunit	AR446_RS05230	1743.9	-0.642095	-1.56059	3.80829e-06	1743.9	-0.590086	-1.50534	1.85847e-05	1743.9	-0.614948	-1.5315	1.61099e-05	1743.9	-0.196852	-1.14619	0.243616	1743.9	-0.385221	-1.30606	0.0317962	1743.9	-0.765509	-1.69997	5.0217e-07	1743.9	-0.49323	-1.40759	0.0201884	1743.9	-0.561489	-1.47579	0.000225655
AR446_RS05235	hydA	C	hydrogenase small subunit	AR446_RS05235	1463.69	-0.273236	-1.20852	0.0948574	1549.18	-0.139251	-1.10133	0.409914	1463.69	-0.301115	-1.2321	0.0715841	1544.58	-0.0123264	-1.00858	0.954835	1543.72	0.0466972	1.0329	0.852857	1463.69	-0.737827	-1.66766	1.7454e-05	1463.69	-0.459806	-1.37536	0.0805489	1463.69	-0.290378	-1.22296	0.111303
AR446_RS05420	oorC	C	2-oxoacid:acceptor oxidoreductase family protein	AR446_RS05420	1943.3	0.684903	1.60759	2.0243e-05	2004.3	0.639573	1.55787	6.21431e-05	1935.5	0.72937	1.65792	9.81935e-06	2252.04	0.93884	1.91699	4.05701e-09	1927.86	0.774393	1.71047	8.21819e-05	1630.36	0.439054	1.35572	0.0356169	2566.72	1.01843	2.02571	6.31266e-06	2105.24	0.905862	1.87366	8.33012e-08
AR446_RS05425	oorB	C	2-oxoglutarate ferredoxin oxidoreductase subunit beta	AR446_RS05425	1630.58	0.337823	1.26385	0.0408262	1656.6	0.270741	1.20643	0.108008	1655.63	0.410105	1.32878	0.0139408	2101.67	0.745198	1.6762	7.66532e-07	1469.09	0.288468	1.22134	0.20832	1583.96	0.303448	1.23409	0.128056	1692.94	0.324268	1.25203	0.268553	1573.49	0.39197	1.31218	0.0284544
aldA	aldA	C	aldehyde dehydrogenase	AR446_RS05645	312.968	0.441963	1.35845	0.032548	356.686	0.540639	1.45462	0.0058697	310.769	0.482055	1.39673	0.0272939	328.908	0.554833	1.469	0.0094613	398.908	0.892727	1.85668	0.000237616	219.126	-0.0646231	-1.04581	0.851781	313.116	0.374761	1.29663	0.460829	301.153	0.491911	1.40631	0.040293
msrP	msrP	C	protein-methionine-sulfoxide reductase catalytic subunit MsrP	AR446_RS06225	248.429	-0.582264	-1.4972	0.0180721	248.429	-0.796055	-1.73635	0.000762337	248.429	-0.566493	-1.48092	0.0416782	248.429	-0.336592	-1.26277	0.258823	248.429	-0.632318	-1.55005	0.159967	248.429	-0.635298	-1.55326	0.0908216	248.429	-0.264655	-1.20135	0.742061	248.429	-0.154524	-1.11305	0.671136
AR446_RS06780	prpC	C	citrate synthase/methylcitrate synthase	AR446_RS06780	591.959	-1.47444	-2.77876	0	591.959	-1.25529	-2.38715	5.11295e-14	591.959	-0.918691	-1.8904	5.69025e-07	591.959	-0.961837	-1.94779	2.80405e-07	591.959	-0.780281	-1.71747	0.0029444	591.959	-1.32148	-2.49923	3.43853e-08	591.959	-1.94429	-3.84849	3.23126e-05	591.959	-1.59362	-3.01805	1.08247e-12
AR446_RS06825	queH	C	epoxyqueuosine reductase QueH	AR446_RS06825	159.802	-0.429974	-1.34721	0.125339	174.787	-0.0919369	-1.0658	0.75462	159.802	-0.827182	-1.77422	0.00742423	159.802	-0.55858	-1.47282	0.0775095	162.592	-0.00526369	-1.00366	0.989005	165.118	-0.0766709	-1.05458	0.857481	159.802	-1.32873	-2.51181	0.141484	159.802	-0.0389224	-1.02735	0.939931
trxB	trxB	C	thioredoxin-disulfide reductase	AR446_RS07385	5283.39	-0.517228	-1.4312	0.000152622	5283.39	-0.624972	-1.54218	2.66318e-06	5283.39	-0.69868	-1.62302	1.97636e-07	5283.39	-0.590585	-1.50586	1.77113e-05	5283.39	-0.606719	-1.52279	7.03598e-05	5283.39	-1.07285	-2.10358	1.19071e-14	5283.39	-0.723714	-1.65143	3.23126e-05	5283.39	-0.665475	-1.58609	2.28803e-06
AR446_RS07605	atpH	C	F0F1 ATP synthase subunit delta	AR446_RS07605	197.214	0.3529	1.27713	0.364389	154.065	-0.0925659	-1.06626	0.822313	155.258	0.0587123	1.04154	0.908625	140.903	-0.312118	-1.24153	0.55326	220.087	0.611114	1.52744	0.32958	219.813	0.515787	1.42977	0.345464	558.908	1.78428	3.44447	0.000113472	283.933	0.982698	1.97616	0.016825
AR446_RS08365	lutB	C	iron-sulfur cluster-binding protein	AR446_RS08365	1008.01	0.627036	1.54439	4.26269e-05	1028.36	0.565947	1.48036	0.000227631	872.355	0.468825	1.38398	0.00523419	1171.07	0.884587	1.84624	4.86174e-09	1189.47	0.966845	1.95456	1.18054e-08	779.747	0.264119	1.2009	0.217881	1031.44	0.592444	1.5078	0.0168936	953.014	0.651646	1.57096	0.000102843
AR446_RS08370	lutA	C	(Fe-S)-binding protein	AR446_RS08370	553.322	0.384586	1.30549	0.0768183	693.066	0.619449	1.53629	0.0015035	503.723	0.299432	1.23066	0.214134	621.068	0.592377	1.50773	0.00599423	509.47	0.366458	1.28918	0.289398	399.799	-0.076593	-1.05452	0.833064	682.835	0.619913	1.53678	0.130275	635.963	0.690745	1.61412	0.00242
AR446_RS08385	cydA	C	cytochrome ubiquinol oxidase subunit I	AR446_RS08385	55.6187	0.692767	1.61638	0.11915	76.8372	1.06852	2.09728	0.00294849	74.3962	1.1615	2.2369	0.00583504	80.6435	1.26849	2.40909	0.00222667	46.7748	0.543156	1.45716	0.506381	31.3718	-0.70128	-1.62595	0.417493	33.9382	-0.0862677	-1.06162	0.941344	75.5095	1.23724	2.35747	0.00678442
cydB	cydB	C	cytochrome d ubiquinol oxidase subunit II	AR446_RS08390	56.9379	1.16647	2.24462	0.0250862	40.0322	0.570078	1.4846	0.32401	51.6806	1.07636	2.1087	0.0610089	71.2987	1.52996	2.88778	0.00358401	37.1347	0.649934	1.5691	0.548147	36.4261	0.528931	1.44286	0.551391	94.3031	1.8185	3.52714	0.0347705	58.5532	1.30937	2.47833	0.0301449
leuB	leuB	CE	3-isopropylmalate dehydrogenase	AR446_RS07935	255.957	0.218241	1.16331	0.418048	277.78	0.246321	1.18618	0.310645	251.925	0.245623	1.1856	0.380214	320.957	0.58575	1.50082	0.0140295	310.318	0.59674	1.5123	0.0704583	205.468	-0.0911152	-1.06519	0.819994	307.831	0.41633	1.33453	0.480614	239.554	0.228197	1.17137	0.491067
AR446_RS02245	resA	CO	TlpA family protein disulfide reductase	AR446_RS02245	416.113	-0.296553	-1.22821	0.260186	416.113	-0.819253	-1.76449	0.000407743	416.113	-0.354552	-1.27859	0.204046	416.113	-0.555763	-1.46995	0.0470084	416.113	-1.18072	-2.26691	0.00971913	416.113	-0.424127	-1.34176	0.25527	427.786	-0.15901	-1.11652	0.824733	416.113	-0.180154	-1.133	0.61855
AR446_RS02740	trxC	CO	TlpA family protein disulfide reductase	AR446_RS02740	245.123	-0.174786	-1.1288	0.588038	245.123	-0.41612	-1.33433	0.148758	245.123	-0.722605	-1.65016	0.0294227	245.123	-0.642411	-1.56094	0.0596649	245.123	-0.159658	-1.11702	0.778457	245.123	-0.602282	-1.51812	0.191575	245.123	-1.09684	-2.13885	0.249137	245.123	-0.390931	-1.31124	0.355193
AR446_RS05180	dsbD	CO	protein-disulfide reductase DsbD	AR446_RS05180	82.0392	0.255158	1.19347	0.454293	108.427	0.567237	1.48168	0.0467313	70.4321	0.0856462	1.06116	0.830699	125.747	0.911749	1.88133	0.00157338	62.7404	-0.382335	-1.30345	0.60865	106.002	0.63132	1.54898	0.108052	132.536	0.87773	1.83748	0.140827	91.9735	0.525028	1.43896	0.165621
nuoL	nuoL	CP	NADH-quinone oxidoreductase subunit L	AR446_RS00445	294.423	0.500148	1.41436	0.0103089	335.278	0.597661	1.51326	0.00136511	270.522	0.428315	1.34566	0.0457329	452.121	1.16001	2.23458	7.16307e-11	294.489	0.601391	1.51718	0.0245302	334.059	0.689609	1.61285	0.0024346	444.267	1.02552	2.03569	0.000430984	295.77	0.61218	1.52857	0.00546688
pseA	tilS	D	pseudaminic acid biosynthesis protein PseA	AR446_RS01570	1487.84	-1.97472	-3.93052	0	1487.84	-2.08279	-4.23625	0	1487.84	-2.38007	-5.20563	0	1487.84	-1.97339	-3.9269	0	1487.84	-2.15947	-4.46752	0	1487.84	-2.0051	-4.01417	0	1487.84	-2.60778	-6.09566	7.54063e-14	1487.84	-1.8009	-3.48439	0
AR446_RS03765	ftsK	D	DNA translocase FtsK	AR446_RS03765	158.674	0.794201	1.73412	5.89229e-05	146.221	0.586433	1.50153	0.00450055	154.828	0.809032	1.75204	0.000113991	137.607	0.629968	1.54753	0.00480475	147.695	0.791576	1.73096	0.00454749	139.358	0.614221	1.53073	0.0207343	98.2324	0.0349265	1.0245	0.948066	102.579	0.27059	1.2063	0.383925
ftsA	ftsA	D	cell division protein FtsA	AR446_RS04780	624.213	0.460087	1.37562	0.00797579	598.29	0.308993	1.23884	0.0900972	577.132	0.397257	1.317	0.0345267	640.72	0.538993	1.45296	0.00257028	503.785	0.251978	1.19084	0.388023	719.869	0.673142	1.59454	0.000469848	496.466	0.0621192	1.044	0.876328	521.667	0.306769	1.23693	0.1629
AR446_RS05285	ftsE	D	ABC transporter ATP-binding protein	AR446_RS05285	242.165	0.814624	1.75884	0.00676744	252.777	0.786607	1.72501	0.00841209	174.597	0.393386	1.31347	0.308562	197.861	0.564491	1.47887	0.119579	219.546	0.773425	1.70932	0.139642	172.286	0.330871	1.25777	0.555621	125.595	-1.84422	-3.59058	0.255204	197.815	0.628063	1.54549	0.162045
maf	maf	D	septum formation inhibitor Maf	AR446_RS05560	49.7322	0.308831	1.2387	0.694349	120.438	1.49052	2.8099	0.0064088	140.436	1.84962	3.60405	0.000938263	110.712	1.49813	2.82477	0.0121419	151.364	2.00336	4.00932	0.00362552	141.052	1.80902	3.50404	0.00519426	96.0969	1.1803	2.26624	0.395683	89.5005	1.25474	2.38625	0.0737922
AR446_RS06805	mreB	D	rod shape-determining protein	AR446_RS06805	827.39	1.52049	2.86888	0	728.251	1.2465	2.37265	1.24862e-12	653.285	1.2299	2.34551	2.60922e-11	689.798	1.2993	2.46109	2.86934e-12	712.328	1.40521	2.64856	1.12075e-10	448.766	0.645357	1.56413	0.0105641	598.736	0.985831	1.98045	0.00309219	645.963	1.26877	2.40956	1.1471e-10
AR446_RS00070 (sdaC)	sdaC	E	serine/threonine permease	AR446_RS00070	433.155	0.0851595	1.06081	0.712344	404.439	-0.103688	-1.07452	0.627394	423.48	0.102881	1.07392	0.664573	409.962	0.0470742	1.03317	0.862687	372.809	-0.684257	-1.60687	0.0228968	430.547	0.0839028	1.05988	0.767966	461.091	0.107585	1.07742	0.824733	372.809	-0.345034	-1.27018	0.165632
AR446_RS00215 (dapD)	dapD	E	tetrahydrodipicolinate N-succinyltransferase N-terminal domain-containing protein	AR446_RS00215	496.551	0.371971	1.29412	0.0574496	499.663	0.291074	1.22355	0.145115	446.15	0.26789	1.20405	0.220732	544.478	0.54611	1.46014	0.00535528	607.217	0.763097	1.69713	0.000821486	395.322	0.0506048	1.0357	0.869613	525.429	0.385684	1.30648	0.358392	508.274	0.511112	1.42515	0.0178855
AR446_RS00225 (hisl)	hisI	E	bifunctional phosphoribosyl-AMP cyclohydrolase/phosphoribosyl-ATP diphosphatase HisIE	AR446_RS00225	100.819	0.72773	1.65603	0.1582	144.347	1.15471	2.2264	0.0104975	73.4099	0.321418	1.24956	0.61918	134.664	1.1847	2.27316	0.0163557	83.687	0.558888	1.47313	0.568344	170.748	1.49064	2.81013	0.00535441	55.4685	-0.579105	-1.49392	0.778864	79.1735	0.484271	1.39888	0.505096
hisF_1	hisF	E	imidazole glycerol phosphate synthase subunit HisF	AR446_RS00230	297.875	0.653957	1.57348	0.0112343	269.469	0.419597	1.33755	0.12694	272.993	0.578391	1.49318	0.0446633	223.803	0.283019	1.21674	0.408797	271.983	0.62343	1.54053	0.130929	229.442	0.284806	1.21825	0.516173	207.209	0.0628323	1.04451	0.932329	203.707	0.211558	1.15794	0.614614
hisA	hisA	E	1-(5-phosphoribosyl)-5-[(5- phosphoribosylamino)methylideneamino]imidazole-4- carboxamide isomerase	AR446_RS00235	288.706	0.735121	1.66454	0.00586448	208.869	0.178654	1.13183	0.581548	217.511	0.377178	1.2988	0.256848	243.635	0.531569	1.4455	0.0946337	214.9	0.410186	1.32886	0.475295	158.264	-0.131795	-1.09566	0.816324	181.912	0.00148073	1.00103	0.999388	203.31	0.334911	1.2613	0.419078
hisH_1	hisH	E	imidazole glycerol phosphate synthase subunit HisH	AR446_RS00240	178.968	1.01087	2.01513	0.00696855	213.364	1.17438	2.25696	0.000988514	233.713	1.44503	2.72268	0.000333693	194.876	1.17411	2.25653	0.00613763	177.621	1.09894	2.14198	0.0664201	125.447	0.505279	1.4194	0.453057	180.427	0.952181	1.9348	0.320329	224.056	1.4385	2.71039	0.00101791
hisB	hisB	E	bifunctional histidinol-phosphatase/imidazoleglycerol-phosphate dehydratase HisB	AR446_RS00245	312.348	0.626367	1.54367	0.00513214	293.82	0.448295	1.36443	0.0549146	237.234	0.280009	1.2142	0.326307	296.718	0.593525	1.50893	0.0162496	221.274	0.230248	1.17304	0.633079	243.098	0.27221	1.20766	0.45686	224.769	0.0840722	1.06001	0.894594	184.686	-0.0972572	-1.06974	0.806897
hisD	hisD	E	histidinol dehydrogenase	AR446_RS00250	296.848	0.348016	1.27281	0.121343	352.431	0.505641	1.41975	0.0137201	299.8	0.41255	1.33104	0.0755357	353.169	0.639767	1.55808	0.00290889	308.374	0.503846	1.41799	0.107791	251.544	0.116596	1.08417	0.734993	309.123	0.338552	1.26449	0.551507	328.423	0.599205	1.51488	0.0123351
AR446_RS00670	dapF	E	diaminopimelate epimerase	AR446_RS00670	653.789	-1.0672	-2.09537	8.55546e-09	653.789	-1.16892	-2.24844	7.75769e-11	653.789	-1.41922	-2.6744	1.35664e-11	653.789	-1.2108	-2.31466	9.60648e-09	653.789	-1.37246	-2.58912	1.64202e-05	653.789	-1.56576	-2.96033	4.09533e-08	653.789	-0.947264	-1.92821	0.0392948	653.789	-1.72381	-3.30308	3.29003e-11
putP	putP	E	sodium/proline symporter PutP	AR446_RS00790	266.279	0.86624	1.82291	3.80743e-05	254.687	0.712167	1.63826	0.000923487	256.786	0.864082	1.82018	0.000116006	279.638	0.97797	1.96969	8.42349e-06	190.278	0.482451	1.39712	0.197224	221.211	0.606001	1.52203	0.0408981	286.345	0.90275	1.86963	0.0283099	262.986	0.953562	1.93665	7.60073e-05
hisH_2	hisH	E	imidazole glycerol phosphate synthase subunit HisH	AR446_RS01575	880.54	-2.35155	-5.10372	0	880.54	-1.89377	-3.71604	0	880.54	-2.51374	-5.71099	0	880.54	-1.9479	-3.85813	0	880.54	-3.11466	-8.66176	1.30675e-10	880.54	-1.97674	-3.93602	5.35416e-11	880.54	-2.20479	-4.61006	0.000113472	880.54	-2.23412	-4.70475	0
hisF_2	hisF2	E	imidazole glycerol phosphate synthase subunit HisF	AR446_RS01580	426.669	-1.82563	-3.54462	0	426.669	-1.64102	-3.11886	3.42385e-14	426.669	-1.87731	-3.6739	2.45226e-12	426.669	-1.82664	-3.5471	3.2411e-11	426.669	-1.37482	-2.59335	0.000504807	426.669	-1.082	-2.11697	0.00077398	426.669	-1.19944	-2.29651	0.0501338	426.669	-2.12694	-4.36791	8.15174e-10
AR446_RS01635		E	DUF2920 family protein	AR446_RS01635	110.003	0.63446	1.55236	0.0515397	76.0304	0.0124643	1.00868	0.976826	120.615	0.817217	1.762	0.0147485	74.7104	0.118341	1.08549	0.830645	102.143	0.627832	1.54524	0.289398	86.8349	0.300569	1.23163	0.598534	64.8478	-0.194448	-1.14429	0.854994	64.6455	-0.23438	-1.1764	0.700229
pseC	pseC	E	UDP-4-amino-4, 6-dideoxy-N-acetyl-beta-L-altrosamine transaminase	AR446_RS01685	475.627	-0.727634	-1.65592	5.85137e-05	475.627	-0.892276	-1.8561	3.5484e-07	475.627	-1.0492	-2.06938	1.05145e-07	475.627	-0.896468	-1.8615	7.80161e-06	475.627	-0.762101	-1.69596	0.00837954	475.627	-1.40425	-2.6468	1.30066e-07	475.627	-0.955421	-1.93915	0.0291211	475.627	-0.981518	-1.97454	1.54015e-05
ilvN	ilvH	E	acetolactate synthase small subunit	AR446_RS01775	428.002	-0.666723	-1.58746	0.00915389	440.446	-0.179825	-1.13275	0.502359	428.002	-0.507787	-1.42187	0.0814361	428.002	-0.14937	-1.10908	0.657727	428.002	-0.374913	-1.29676	0.452636	625.707	0.423484	1.34116	0.199061	484.824	-0.0193033	-1.01347	0.975809	428.002	-0.882608	-1.84371	0.0114945
AR446_RS01810	lysC	E	aspartate kinase	AR446_RS01810	637.052	0.466947	1.38218	0.00871572	507.177	0.0481866	1.03396	0.824959	610.712	0.45632	1.37204	0.0158474	611.195	0.448439	1.36456	0.0193217	642.449	0.580109	1.49496	0.0123296	442.836	-0.0500802	-1.03532	0.861008	771.651	0.675596	1.59726	0.0219066	581.79	0.441579	1.35809	0.0327265
AR446_RS01895	acd	E	1-aminocyclopropane-1-carboxylate deaminase/D-cysteine desulfhydrase	AR446_RS01895	28.9247	0.664912	1.58547	0.418048	51.7658	1.41129	2.65974	0.0306043	20.251	0.204445	1.15224	0.835082	26.3419	0.570772	1.48532	0.535376	16.5768	-0.486878	-1.40141	0.792761	16.5768	-0.921644	-1.89427	0.582397	16.5768	-5.72525	-52.9019	0.755836	16.5768	-1.38499	-2.6117	0.403541
AR446_RS02515	gmhB	E	HAD family hydrolase	AR446_RS02515	271.178	0.887661	1.85017	0.00420052	225.544	0.532299	1.44623	0.114955	207.275	0.550535	1.46463	0.144093	133.678	-0.576256	-1.49098	0.266986	204.787	0.583206	1.49818	0.357801	219.141	0.587197	1.50233	0.26071	141.833	-0.113869	-1.08213	0.91563	215.269	0.659818	1.57988	0.155483
AR446_RS02580	eryC	E	DegT/DnrJ/EryC1/StrS family aminotransferase	AR446_RS02580	155.646	1.35877	2.56467	1.46102e-05	149.827	1.21406	2.3199	0.000107203	112.629	0.942502	1.92186	0.0202212	97.6694	0.728162	1.65653	0.0968158	57.2281	0.0183906	1.01283	0.983476	142.212	1.23449	2.35299	0.00528324	96.8867	0.606361	1.52241	0.589179	60.1574	0.0946089	1.06778	0.899548
AR446_RS02775	pepF	E	M3 family oligoendopeptidase	AR446_RS02775	173.309	0.637357	1.55548	0.00617371	153.72	0.374523	1.29641	0.137139	171.461	0.672098	1.59339	0.00700936	111.293	0.0400829	1.02817	0.911145	139.986	0.43026	1.34748	0.304191	119.404	0.107509	1.07737	0.794152	108.193	-0.109643	-1.07896	0.875179	137.554	0.409559	1.32828	0.205388
sstT	sstT	E	serine/threonine transporter SstT	AR446_RS02785	190.877	-0.576279	-1.491	0.0171283	190.877	-0.295011	-1.22689	0.229208	190.877	-0.473332	-1.38831	0.0834027	190.877	-0.230069	-1.17289	0.445414	190.877	-0.425654	-1.34318	0.356667	190.877	-0.497092	-1.41137	0.177636	190.877	-0.529949	-1.44388	0.471217	190.877	-0.792338	-1.73188	0.0137389
AR446_RS02905	proC	E	pyrroline-5-carboxylate reductase	AR446_RS02905	517.674	-0.115319	-1.08321	0.637021	533.239	-0.162507	-1.11923	0.455625	511.994	-0.111241	-1.08016	0.669452	511.994	-0.125712	-1.09105	0.638706	511.994	-0.88442	-1.84602	0.00976808	511.994	-0.310539	-1.24017	0.315471	539.08	-0.124544	-1.09016	0.824733	511.994	-0.606718	-1.52279	0.0194896
dapE	dapE	E	succinyl-diaminopimelate desuccinylase	AR446_RS03065	245.183	0.7439	1.6747	0.00202145	244.455	0.649737	1.56888	0.00778204	238.432	0.753813	1.68624	0.00383174	254.985	0.841525	1.79194	0.00103707	208.693	0.612203	1.52859	0.121663	223.321	0.616267	1.5329	0.0697939	156.583	0.0295699	1.02071	0.965246	224.361	0.721152	1.6485	0.0143657
AR446_RS03195	asd	E	aspartate-semialdehyde dehydrogenase	AR446_RS03195	401.231	0.390153	1.31053	0.0702649	449.905	0.465379	1.38068	0.0226869	396.072	0.421754	1.33956	0.0633281	414.527	0.478399	1.3932	0.0331846	683.119	1.25838	2.39227	1.19988e-08	460.621	0.596505	1.51205	0.0179781	334.104	0.0583649	1.04128	0.91563	414.894	0.543874	1.45788	0.0231718
AR446_RS03220	livK	E	ABC transporter substrate-binding protein	AR446_RS03220	441.049	0.514057	1.42806	0.00978199	489.776	0.575293	1.48998	0.00286103	446.015	0.58046	1.49533	0.00538974	507.556	0.757833	1.69095	0.000138968	352.842	0.293242	1.22539	0.424703	561.159	0.868679	1.82599	7.95434e-05	549.57	0.763338	1.69741	0.0294816	497.01	0.791753	1.73118	0.000205174
AR446_RS03225	livH	E	branched-chain amino acid ABC transporter permease	AR446_RS03225	163.236	0.773146	1.70899	0.0111289	155.259	0.611098	1.52742	0.0515019	190.866	1.04853	2.06842	0.000690994	139.255	0.585217	1.50026	0.104288	108.793	0.289068	1.22185	0.683865	87.1318	-0.474089	-1.38904	0.467887	221.023	1.14066	2.20481	0.0653475	125.798	0.502756	1.41692	0.299864
AR446_RS03230	livM	E	branched-chain amino acid ABC transporter permease	AR446_RS03230	173.609	0.792624	1.73222	0.00550985	145.238	0.445595	1.36188	0.153161	145.551	0.588684	1.50387	0.0767511	176.119	0.854311	1.8079	0.00568485	160.525	0.779918	1.71703	0.11217	149.589	0.584753	1.49978	0.214237	101.913	-0.0429069	-1.03019	0.961114	163.468	0.81083	1.75422	0.0196101
AR446_RS03240	livF	E	ABC transporter ATP-binding protein	AR446_RS03240	203.788	1.16427	2.24119	0.000436972	175.634	0.860233	1.81533	0.0134137	164.539	0.905919	1.87374	0.03029	159.149	0.848839	1.80105	0.0490185	105.042	0.309944	1.23966	0.707854	105.981	0.229175	1.17216	0.735584	400.127	2.06599	4.18722	4.30827e-05	189.288	1.16224	2.23805	0.00741392
AR446_RS03285	aroB	E	3-dehydroquinate synthase	AR446_RS03285	356.448	-0.568472	-1.48295	0.00540278	391.955	-0.0841991	-1.0601	0.71969	356.448	-0.197869	-1.147	0.432174	356.448	-0.372651	-1.29473	0.116321	356.448	-0.952809	-1.93564	0.00567282	356.448	-0.435318	-1.35221	0.14389	376.743	-0.119032	-1.08601	0.824733	356.448	-0.194346	-1.14421	0.510554
AR446_RS03405	pepD	E	M20/M25/M40 family metallo-hydrolase	AR446_RS03405	177.289	-0.259057	-1.1967	0.340803	177.289	-0.356574	-1.28038	0.14996	177.289	-0.617473	-1.53419	0.0255654	177.289	-0.297537	-1.22904	0.317032	177.289	-0.458599	-1.37421	0.324548	177.289	-0.731762	-1.66067	0.049275	177.289	-0.960013	-1.94533	0.185426	177.289	-0.253198	-1.19185	0.474005
AR446_RS03480	pepA	E	leucyl aminopeptidase	AR446_RS03480	450.604	0.284773	1.21822	0.150133	537.622	0.449539	1.3656	0.0118635	497.489	0.477821	1.39264	0.0118716	501.121	0.479293	1.39406	0.0117641	525.084	0.606397	1.52245	0.00858957	474.142	0.365625	1.28844	0.122128	639.322	0.721503	1.6489	0.0133034	408.3	0.248111	1.18765	0.307742
AR446_RS03515	pebC	E	amino acid ABC transporter ATP-binding protein	AR446_RS03515	1768.6	-0.311139	-1.24069	0.0598825	1823.92	-0.176708	-1.1303	0.301005	1768.6	-0.313086	-1.24236	0.0708556	1768.6	-0.447174	-1.36337	0.00736354	1768.6	-0.602669	-1.51852	0.00375165	1768.6	-0.206852	-1.15417	0.32973	1768.6	-0.247465	-1.18712	0.467483	1768.6	-0.543711	-1.45772	0.002164
cysK	cysK	E	cysteine synthase A	AR446_RS03565	2858.72	-0.88056	-1.84109	1.05526e-10	2858.72	-0.763931	-1.69811	1.75773e-08	2858.72	-0.839688	-1.78966	2.15625e-09	2858.72	-0.732385	-1.66138	3.1339e-07	2858.72	-0.819689	-1.76503	9.98778e-07	2858.72	-0.878691	-1.83871	1.64392e-08	2858.72	-0.832948	-1.78132	7.10173e-05	2858.72	-0.976173	-1.96724	4.3155e-11
AR446_RS03595	alr	E	alanine racemase	AR446_RS03595	99.0589	-0.598006	-1.51362	0.0912898	99.0589	-0.260368	-1.19778	0.45118	99.0589	-0.877376	-1.83703	0.0474773	99.0589	-1.18382	-2.27178	0.0106753	99.0589	-2.24673	-4.74605	0.0221968	99.344	-0.119786	-1.08657	0.84589	99.0589	-2.07288	-4.20724	0.185005	99.8066	-0.0150221	-1.01047	0.974218
AR446_RS03605	agcS	E	sodium:alanine symporter family protein	AR446_RS03605	121.244	0.572026	1.48661	0.0496318	112.912	0.379544	1.30093	0.210829	117.947	0.582449	1.49739	0.0657943	113.202	0.514225	1.42823	0.119579	109.248	0.522372	1.43631	0.348916	131.454	0.695361	1.61929	0.0693292	203.452	1.24923	2.37715	0.00916957	133.98	0.821035	1.76667	0.0126013
AR446_RS03610	artM	E	amino acid ABC transporter ATP-binding protein	AR446_RS03610	112.972	0.493303	1.40766	0.287888	130.911	0.615748	1.53235	0.110791	159.508	1.03998	2.0562	0.0130593	141.466	0.858003	1.81253	0.0535328	73.1971	-0.793446	-1.73321	0.450444	123.669	0.629706	1.54725	0.297415	73.1971	-0.207486	-1.15467	0.871436	105.42	0.498386	1.41263	0.403541
aroA	aroA	E	3-phosphoshikimate 1-carboxyvinyltransferase	AR446_RS03645	238.412	0.893871	1.85816	0.000108866	280.419	1.03802	2.05341	2.66318e-06	240.688	0.957717	1.94223	8.74147e-05	272.827	1.12937	2.18763	1.64341e-06	350.584	1.55024	2.92867	7.62927e-09	307.106	1.26581	2.40463	1.55024e-06	227.752	0.759515	1.69292	0.153289	201.405	0.755863	1.68864	0.00877241
AR446_RS03665	serA	E	phosphoglycerate dehydrogenase	AR446_RS03665	249.854	0.517491	1.43146	0.0148212	278.227	0.582711	1.49766	0.00456203	242.475	0.524506	1.43844	0.0217671	260.425	0.618456	1.53523	0.00559698	280.225	0.783721	1.72157	0.00475986	307.863	0.825774	1.77249	0.000658895	368.371	1.00922	2.01283	0.00321057	228.723	0.495476	1.40979	0.0553909
AR446_RS03800	csdA	E	aminotransferase class V-fold PLP-dependent enzyme	AR446_RS03800	160.586	0.574551	1.48921	0.0344319	182.5	0.669095	1.59008	0.00983825	198.984	0.933756	1.91024	0.000431304	191.727	0.871145	1.82911	0.00138011	131.064	0.38241	1.30352	0.453227	122.135	0.187193	1.13855	0.677598	98.4077	-2.42731	-5.3789	0.104775	146.383	0.546262	1.4603	0.112328
AR446_RS03895	aguA	E	agmatine deiminase family protein	AR446_RS03895	179.904	-0.18684	-1.13827	0.533945	179.904	-0.266512	-1.2029	0.327033	179.904	-0.418602	-1.33663	0.179362	179.904	-0.205969	-1.15346	0.537088	179.904	-0.104444	-1.07508	0.843107	226.267	0.206552	1.15393	0.595739	179.904	-0.343474	-1.26881	0.724801	179.904	-0.938993	-1.91719	0.0118155
AR446_RS04160	ilvA	E	threonine ammonia-lyase	AR446_RS04160	114.195	0.0606921	1.04297	0.866621	99.9532	-0.455732	-1.37148	0.145115	99.9532	-0.402438	-1.32174	0.276757	100.847	-0.077101	-1.0549	0.862687	99.9532	-0.106585	-1.07668	0.874348	135.246	0.31159	1.24108	0.485797	240.718	1.06689	2.09492	0.0294816	99.9532	-0.3192	-1.24764	0.490782
cysE	cysE	E	serine O-acetyltransferase	AR446_RS04500	122.877	0.918179	1.88973	0.0489307	115.191	0.735452	1.66492	0.12329	100.199	0.674325	1.59585	0.211727	126.716	1.00293	2.00407	0.0453495	65.9977	0.124257	1.08995	0.905996	116.529	0.847037	1.7988	0.192399	167.6	1.2935	2.45122	0.152831	156.096	1.36628	2.57805	0.00628211
AR446_RS04590		E	HAD-IB family hydrolase	AR446_RS04590	28.6408	0.935221	1.91218	0.344226	50.3423	1.65466	3.14849	0.0429702	13.5416	-5.55761	-47.0986	0.354797	71.729	2.28787	4.88336	0.00457595	32.689	1.21313	2.3184	0.4291	25.6522	0.775783	1.71212	0.582397	41.5066	1.3811	2.60466	0.512674	34.3622	1.2928	2.45003	0.243671
AR446_RS05150	Z012_00180	E	hypothetical protein	AR446_RS05150	188.685	0.996323	1.99491	0.000170409	165.884	0.72081	1.64811	0.0100051	153.596	0.74983	1.68159	0.0144638	174.656	0.925938	1.89992	0.00165304	124.973	0.502965	1.41712	0.387623	140.101	0.573981	1.48863	0.1724	136.014	0.456001	1.37173	0.644806	131.369	0.579514	1.49435	0.123192
AR446_RS05170		E	amidohydrolase	AR446_RS05170	452.876	-0.244265	-1.18449	0.237956	452.876	-0.584448	-1.49947	0.00118832	452.876	-0.638284	-1.55648	0.00147001	452.876	-0.361182	-1.28448	0.0886043	464.768	0.00726003	1.00504	0.983476	452.876	-0.823701	-1.76994	0.000918127	452.876	-1.54352	-2.91505	0.00149822	452.876	-0.43451	-1.35145	0.0616987
AR446_RS05340	proA	E	glutamate-5-semialdehyde dehydrogenase	AR446_RS05340	177.787	-0.295552	-1.22735	0.270366	177.787	-0.267236	-1.2035	0.289632	177.787	-0.647058	-1.56597	0.0202992	177.787	-0.539879	-1.45385	0.0604972	177.787	-0.665851	-1.5865	0.139642	177.787	-0.405279	-1.32435	0.295267	177.787	-1.65725	-3.15414	0.0501338	177.787	-0.300551	-1.23161	0.403541
AR446_RS05575		E	cobalamin-independent methionine synthase II family protein	AR446_RS05575	72.9674	1.50811	2.84437	0.00204201	50.098	0.877257	1.83688	0.107981	75.9822	1.61539	3.06394	0.00168219	82.3627	1.72214	3.29926	0.00069025	93.8377	1.96626	3.90754	0.00114764	58.9102	1.20366	2.30323	0.0791793	119.15	2.13956	4.40628	0.00519435	64.1165	1.42447	2.68416	0.0153984
trpC	trpC	E	indole-3-glycerol phosphate synthase TrpC	AR446_RS05605	272.343	0.689896	1.61317	0.00964656	249.787	0.475398	1.3903	0.0901956	244.889	0.586889	1.502	0.0508085	275.284	0.746463	1.67768	0.00944663	295.716	0.908949	1.87768	0.0151075	290.073	0.78765	1.72626	0.0214223	341.348	0.946779	1.92756	0.0752818	187.218	0.254983	1.19332	0.545041
AR446_RS06095	aroE	E	shikimate dehydrogenase	AR446_RS06095	239.745	0.551141	1.46524	0.0496318	262.657	0.592853	1.50823	0.0284603	280.292	0.826525	1.77341	0.00320937	204.964	0.366397	1.28913	0.287087	184.619	0.275291	1.21024	0.664599	149.317	-0.167337	-1.12298	0.761609	334.883	0.964219	1.95101	0.0693388	221.792	0.54413	1.45814	0.124838
AR446_RS06260	gsp	E	glutathionylspermidine synthase family protein	AR446_RS06260	489.356	-0.203746	-1.15168	0.330012	489.356	-0.38986	-1.31027	0.0346634	578.244	0.15981	1.11714	0.467147	538.657	0.0485135	1.0342	0.858283	489.356	-0.67707	-1.59889	0.0161412	489.356	-0.481709	-1.3964	0.0531314	489.356	-0.986496	-1.98137	0.0201983	530.169	0.089876	1.06428	0.725852
AR446_RS06370	trpA	E	tryptophan synthase subunit alpha	AR446_RS06370	295.874	1.00377	2.00524	0.000148416	270.217	0.783159	1.72089	0.00439979	314.782	1.14311	2.20857	3.42601e-05	272.463	0.925938	1.89992	0.00165304	264.585	0.942833	1.9223	0.0192964	240.413	0.711281	1.63726	0.0691083	212.182	0.456001	1.37173	0.644806	256.17	0.901018	1.86738	0.00620648
trpB	trpB	E	tryptophan synthase subunit beta	AR446_RS06375	384.191	0.859478	1.81438	1.91496e-05	372.892	0.726533	1.65466	0.000353966	428.878	1.06836	2.09705	1.21403e-07	338.546	0.718256	1.64519	0.00138011	318.905	0.691669	1.61515	0.0228968	215.498	0.0331088	1.02321	0.931857	449.919	1.01903	2.02655	0.00463598	284.013	0.529175	1.4431	0.0452298
AR446_RS06380	trpF	E	phosphoribosylanthranilate isomerase	AR446_RS06380	91.5073	-0.0103566	-1.0072	0.985304	167.992	0.774414	1.71049	0.0408916	123.329	0.469178	1.38432	0.363272	140.051	0.643054	1.56163	0.189826	156.662	0.862957	1.81876	0.183557	95.6186	0.059705	1.04225	0.935896	176.818	0.867853	1.82494	0.372973	137.234	0.677438	1.5993	0.221977
AR446_RS06540	hisC	E	histidinol-phosphate transaminase	AR446_RS06540	221.456	0.16407	1.12044	0.557249	251.67	0.258577	1.1963	0.300079	273.527	0.518789	1.43275	0.0385751	238.941	0.314869	1.2439	0.269533	252.758	0.45551	1.37127	0.235203	336.817	0.775802	1.71214	0.00457743	484.434	1.22446	2.33668	0.000425956	330.866	0.848272	1.80034	0.000623303
pheA	pheA	E	prephenate dehydratase	AR446_RS06545	247.146	0.46181	1.37727	0.061579	288.122	0.593124	1.50851	0.0104856	273.305	0.657081	1.57689	0.00835686	317.416	0.863766	1.81978	0.000262775	270.024	0.690149	1.61345	0.0455934	397.307	1.15334	2.22429	5.0129e-06	318.371	0.758688	1.69195	0.11436	304.12	0.866175	1.82282	0.000756186
AR446_RS06595	bioF	E	pyridoxal phosphate-dependent aminotransferase family protein	AR446_RS06595	28.0206	-0.0511036	-1.03606	0.946878	35.6492	0.205028	1.15271	0.739025	49.3253	0.811283	1.75477	0.157212	43.4422	0.619575	1.53642	0.324199	27.4124	0.0178513	1.01245	0.986803	26.4968	-0.422366	-1.34012	0.67942	26.4968	-6.77885	-109.809	0.731076	81.6441	1.58993	3.01035	0.00242
ilvE	ilvE	E	branched-chain-amino-acid transaminase	AR446_RS06840	795.958	-0.697384	-1.62156	3.49414e-05	795.958	-0.66583	-1.58648	5.60158e-05	795.958	-0.705918	-1.63118	0.000105246	795.958	-0.129619	-1.094	0.550561	795.958	-0.320867	-1.24908	0.250671	795.958	-0.666242	-1.58693	0.00269205	795.958	-0.334161	-1.26064	0.415114	795.958	-0.27641	-1.21118	0.222963
nifS	nifS	E	cysteine desulfurase, NifS family	AR446_RS06950	649.104	-0.613861	-1.53035	0.000247838	649.104	-0.65131	-1.57059	6.76836e-05	649.104	-0.852746	-1.80593	1.41434e-06	649.104	-0.574987	-1.48966	0.00174773	649.104	-1.09917	-2.14232	1.08818e-05	649.104	-1.74062	-3.3418	1.00453e-12	649.104	-0.593601	-1.50901	0.102843	649.104	-0.821307	-1.76701	4.06509e-05
AR446_RS07015	argD	E	aspartate aminotransferase family protein	AR446_RS07015	118.13	1.04854	2.06844	0.00137262	82.8302	0.447269	1.36346	0.234304	115.385	1.06454	2.09151	0.00262168	112.246	1.0157	2.02189	0.00492524	52.6153	-0.0153993	-1.01073	0.985295	99.7819	0.811479	1.75501	0.113859	52.0687	-0.423075	-1.34078	0.778864	73.7446	0.4746	1.38953	0.403541
AR446_RS07245	LYS1	E	saccharopine dehydrogenase family protein	AR446_RS07245	630.207	-0.162944	-1.11957	0.421189	640.174	-0.198507	-1.14751	0.280746	630.207	-0.415789	-1.33403	0.0270992	630.207	-0.191122	-1.14165	0.361132	630.207	-0.382363	-1.30348	0.146863	630.207	-0.890205	-1.85344	4.8042e-05	681.762	-0.0854481	-1.06102	0.824733	630.207	-0.196345	-1.14579	0.406374
AR446_RS07365	yfdZ	E	LL-diaminopimelate aminotransferase	AR446_RS07365	482.766	0.600856	1.51662	0.00137262	605.497	0.837673	1.78717	1.65604e-06	458.721	0.57743	1.49219	0.00410872	587.505	0.92527	1.89904	4.62704e-07	484.968	0.708327	1.63391	0.00468561	390.765	0.303304	1.23397	0.280667	505.823	0.600237	1.51597	0.106864	487.033	0.71899	1.64603	0.000589737
AR446_RS07370	hom	E	homoserine dehydrogenase	AR446_RS07370	278.874	0.482936	1.39759	0.0302832	336.859	0.665461	1.58607	0.00132613	298.569	0.631572	1.54925	0.00578728	280.896	0.534559	1.4485	0.0252909	200.367	0.107227	1.07716	0.802426	278.437	0.487912	1.40241	0.100223	233.214	0.157243	1.11515	0.810742	285.219	0.620746	1.53767	0.0147925
leuA	leuA	E	2-isopropylmalate synthase	AR446_RS07940	283.554	-0.192221	-1.14252	0.398135	283.554	-0.221765	-1.16616	0.283033	293.64	-0.030507	-1.02137	0.904073	283.554	-0.188413	-1.13951	0.443635	299.181	0.0472237	1.03327	0.902023	283.554	-0.788913	-1.72777	0.00373932	371.249	0.189662	1.1405	0.731076	283.554	-0.528015	-1.44194	0.0323188
AR446_RS07985	metZ	E	aminotransferase class I/II-fold pyridoxal phosphate-dependent enzyme	AR446_RS07985	115.647	-0.927442	-1.9019	0.00141624	116.333	-0.212609	-1.15878	0.469536	115.647	-0.533044	-1.44698	0.108756	115.647	-0.712244	-1.63835	0.0370219	123.162	0.0604569	1.0428	0.910749	115.647	-0.828615	-1.77598	0.0984755	145.958	0.136294	1.09908	0.852832	115.647	-1.12342	-2.17863	0.00729139
aspA	aspA	E	aspartate ammonia-lyase	AR446_RS08420	7928.41	-0.70064	-1.62523	5.63273e-08	7928.41	-0.725882	-1.65391	1.0384e-08	7928.41	-0.519434	-1.43339	0.000120202	7928.41	-0.437667	-1.35441	0.00157338	7928.41	-0.289182	-1.22195	0.0760159	7928.41	-0.840718	-1.79094	1.65777e-10	7928.41	-0.61132	-1.52766	7.10173e-05	7928.41	-0.504625	-1.41875	0.00029173
map	map	E	type I methionyl aminopeptidase	AR446_RS08525	301.408	-0.0506222	-1.03571	0.86446	285.016	-0.315205	-1.24419	0.210829	285.016	-0.3482	-1.27297	0.225771	286.845	-0.0807017	-1.05753	0.816802	454.093	0.641099	1.55952	0.0466329	367.141	0.241119	1.18191	0.504717	285.016	-0.419079	-1.33707	0.608567	426.709	0.555994	1.47018	0.0360094
AR446_RS08885		E	DUF2920 family protein	AR446_RS08885	135.799	0.359281	1.28279	0.389401	130.568	0.212886	1.159	0.601322	134.082	0.391102	1.3114	0.421674	96.5845	-0.285529	-1.21886	0.618343	222.554	1.17041	2.25076	0.0197584	124.747	0.243791	1.1841	0.706278	242.217	1.12311	2.17816	0.123306	125.328	0.348698	1.27341	0.546734
AR446_RS09145		E	DUF2920 family protein	AR446_RS09145	135.28	-0.4144	-1.33274	0.354795	143.691	-0.134289	-1.09755	0.734852	135.28	-1.27292	-2.41651	0.0115201	135.28	-2.1584	-4.4642	0.000404018	135.28	-0.173451	-1.12775	0.821774	192.198	0.381331	1.30254	0.498127	135.28	-0.220338	-1.16501	0.841836	135.28	-1.31407	-2.48642	0.032494
AR446_RS00590		EG	DMT family transporter	AR446_RS00590	51.2776	-0.143711	-1.10474	0.809361	86.9747	0.539152	1.45312	0.236753	54.8127	0.0149018	1.01038	0.982508	93.3673	0.77179	1.70739	0.111813	104.441	0.99148	1.98822	0.119673	145.705	1.37732	2.59785	0.00425252	58.9394	0.000600173	1.00042	0.999388	60.9929	0.223085	1.16723	0.754909
AR446_RS06765		EG	DMT family transporter	AR446_RS06765	93.5643	-1.99448	-3.98472	1.90762e-05	93.5643	-1.69461	-3.2369	6.23166e-05	93.5643	-0.946786	-1.92757	0.0471632	93.5643	-1.72787	-3.31239	0.00155288	93.5643	-1.43919	-2.71169	0.103372	93.5643	-1.87985	-3.68036	0.017969	93.5643	-1.84422	-3.59058	0.255204	93.5643	-1.14356	-2.20926	0.0531557
ilvD	ilvD	EG	dihydroxy-acid dehydratase	AR446_RS08085	473.361	0.130796	1.0949	0.52259	430.323	-0.0966115	-1.06926	0.630452	440.197	0.0763306	1.05433	0.739282	491.966	0.227682	1.17095	0.265572	414.153	0.0391638	1.02752	0.905996	394.729	-0.626303	-1.5436	0.0063138	394.729	-0.255301	-1.19358	0.593239	396.072	-0.0207473	-1.01448	0.949341
AR446_RS00340 (proP)	proP	EGP	MFS transporter	AR446_RS00340	71.668	-1.02647	-2.03704	0.00964656	71.668	-0.811891	-1.75551	0.0183458	71.668	-0.491501	-1.40591	0.279702	71.668	-0.661195	-1.58139	0.156349	71.668	-0.288581	-1.22144	0.70856	71.668	-0.829821	-1.77747	0.185511	71.668	-8.39847	-337.436	0.667455	71.668	-0.658492	-1.57843	0.232924
AR446_RS01345	yajR	EGP	MFS transporter	AR446_RS01345	86.798	-0.620922	-1.53786	0.059781	86.798	-0.507405	-1.42149	0.114071	86.798	-1.07494	-2.10664	0.0115068	86.798	-1.06074	-2.086	0.0140263	86.798	-1.86535	-3.64357	0.0228968	86.798	-0.202025	-1.15031	0.722407	86.798	-1.27883	-2.42641	0.283549	86.798	-0.474883	-1.38981	0.363839
AR446_RS04050	ycaD	EGP	MFS transporter	AR446_RS04050	367.829	-1.43188	-2.69798	2.79418e-13	367.829	-1.35211	-2.55285	7.28595e-13	367.829	-1.24003	-2.36203	7.9274e-09	367.829	-1.22669	-2.34029	2.4741e-08	367.829	-1.2864	-2.43919	0.000105386	367.829	-2.3976	-5.26927	7.69743e-11	367.829	-1.43234	-2.69884	0.00725582	367.829	-1.21022	-2.31373	1.53695e-06
AR446_RS04340	aas	EGP	acyl-[ACP]--phospholipid O-acyltransferase	AR446_RS04340	120.25	0.154874	1.11332	0.511061	142.667	0.311494	1.24099	0.131703	113.44	0.121101	1.08756	0.633641	106.099	0.0156138	1.01088	0.958717	160.679	0.673792	1.59526	0.00839722	101.573	-0.0810839	-1.05781	0.808727	173.796	0.618142	1.5349	0.0947447	103.219	0.040171	1.02824	0.908588
AR446_RS06920	proP	EGP	MFS transporter	AR446_RS06920	75.9043	-0.715028	-1.64151	0.039849	98.9681	0.16112	1.11815	0.64138	76.6017	-0.06773	-1.04807	0.878949	75.9043	-0.269328	-1.20525	0.567318	127.465	0.715975	1.64259	0.149895	93.7744	0.180393	1.13319	0.739439	75.9043	-0.520415	-1.43437	0.701164	75.9043	-0.397663	-1.31737	0.467398
AR446_RS06390	trpE	EH	anthranilate synthase component I family protein	AR446_RS06390	130.052	-0.932067	-1.90801	0.000852269	130.052	-0.661148	-1.58134	0.0146964	130.052	-1.01285	-2.0179	0.00180372	130.052	-0.537254	-1.45121	0.101146	130.052	-1.17091	-2.25153	0.0480354	130.052	-1.25191	-2.38157	0.0120571	130.052	-9.18136	-580.583	0.616902	130.052	-0.65569	-1.57537	0.0871515
AR446_RS08150	ansB	EJ	type II asparaginase	AR446_RS08150	3973.92	-0.50768	-1.42176	0.000239595	3973.92	-0.591808	-1.50713	1.19461e-05	3973.92	-0.485516	-1.40009	0.000740864	3973.92	-0.362924	-1.28603	0.0146439	3973.92	-0.210677	-1.15723	0.277492	3973.92	-0.603571	-1.51947	4.82414e-05	3973.92	-0.724053	-1.65182	7.10173e-05	3973.92	-0.406686	-1.32564	0.00779534
AR446_RS00380 (nikD)	nikD	EP	ABC transporter ATP-binding protein	AR446_RS00380	22.5229	2.27745	4.84821	0.0993543	15.0814	1.61873	3.07105	0.260181	9.91189	1.15233	2.22273	0.509599	5.37211	0.291735	1.22411	0.895544	44.0681	3.28753	9.76437	0.0289179	11.5273	1.29763	2.45825	0.542726	4.05677	-3.52547	-11.5152	0.824733	4.05677	-3.81682	-14.0921	0.624844
AR446_RS04215	glnH	ET	transporter substrate-binding domain-containing protein	AR446_RS04215	940.878	-1.47373	-2.7774	0	940.878	-1.20496	-2.30531	1.43802e-13	940.878	-1.21144	-2.31568	2.091e-11	940.878	-1.37319	-2.59043	3.24252e-13	940.878	-1.56217	-2.95297	1.38103e-08	940.878	-0.733238	-1.66237	0.000918127	940.878	-0.802099	-1.74364	0.0294816	940.878	-1.56302	-2.95472	4.6676e-13
AR446_RS04585	cjaC	ET	basic amino acid ABC transporter substrate-binding protein	AR446_RS04585	1026.64	0.227491	1.1708	0.245909	1058.38	0.181502	1.13406	0.334483	902.628	0.0921088	1.06593	0.684419	800.588	-0.108814	-1.07834	0.643724	1056.61	0.370039	1.29239	0.13372	1296.88	0.571966	1.48655	0.00348812	997.613	0.118424	1.08555	0.793054	1310.04	0.684629	1.60729	0.000136854
AR446_RS00680	purM	F	phosphoribosylformylglycinamidine cyclo-ligase	AR446_RS00680	455.962	-0.354646	-1.27867	0.082423	455.962	-0.399492	-1.31904	0.0412163	455.962	-0.287585	-1.2206	0.199728	455.962	-0.281205	-1.21521	0.226354	455.962	-0.196881	-1.14622	0.599852	480.163	-0.0491691	-1.03467	0.87058	455.962	-1.11713	-2.16915	0.0232603	455.962	-0.268221	-1.20432	0.31696
AR446_RS00810	purA	F	adenylosuccinate synthase	AR446_RS00810	590.245	-0.434848	-1.35177	0.013039	590.245	-0.498885	-1.41312	0.0034265	590.245	-0.316279	-1.24511	0.101538	590.245	-0.390053	-1.31044	0.0439659	590.245	-0.266752	-1.2031	0.358283	590.245	-0.467189	-1.38241	0.0388446	590.245	-0.474246	-1.38919	0.209227	590.245	-0.589249	-1.50446	0.00398181
carA	carA	F	glutamine-hydrolyzing carbamoyl-phosphate synthase small subunit	AR446_RS00830	433.413	0.239821	1.18085	0.274535	378.512	-0.0454235	-1.03199	0.846384	450.3	0.345229	1.27035	0.108756	440.326	0.303905	1.23448	0.180485	396.672	0.213097	1.15917	0.561791	607.916	0.735131	1.66455	0.000656814	545.15	0.502769	1.41693	0.196571	446.409	0.387925	1.30851	0.102156
cysC	cysC	F	adenylyl-sulfate kinase	AR446_RS01130	106.13	0.701324	1.626	0.17924	125.285	0.850438	1.80305	0.0762386	127.143	1.01092	2.01519	0.0471632	59.4714	-0.680406	-1.60259	0.36319	59.4714	-0.173108	-1.12749	0.884742	84.4936	0.379171	1.30059	0.642294	59.4714	-6.96957	-125.329	0.724801	169.774	1.48099	2.79139	0.00334473
queA	queA	F	tRNA preQ1(34) S-adenosylmethionine ribosyltransferase-isomerase QueA	AR446_RS01785	133.783	1.11701	2.16898	0.000852269	128.549	0.969725	1.95847	0.00430406	103.031	0.79065	1.72985	0.0668808	107.961	0.848839	1.80105	0.0490185	56.2254	-0.493411	-1.40777	0.631559	87.8701	0.517778	1.43175	0.397847	103.402	0.676364	1.59811	0.521817	56.2254	-0.248684	-1.18812	0.715116
purD	purD	F	phosphoribosylamine--glycine ligase	AR446_RS01970	1211.62	-0.359722	-1.28318	0.0229686	1211.62	-0.239158	-1.1803	0.146567	1211.62	-0.261647	-1.19885	0.129073	1211.62	-0.190918	-1.14149	0.296427	1211.62	-0.51768	-1.43165	0.00985079	1211.62	-0.615584	-1.53218	0.000546271	1211.62	-0.511845	-1.42587	0.0575145	1211.62	-0.430813	-1.34799	0.013834
AR446_RS02325	pyrC	F	metal-dependent hydrolase	AR446_RS02325	140.314	-0.141165	-1.10279	0.662026	185.973	0.184964	1.13679	0.502359	156.508	0.076502	1.05446	0.820358	190.655	0.351918	1.27626	0.240064	203.228	0.503511	1.41766	0.211033	305.092	0.995567	1.99386	0.000276562	224.389	0.477418	1.39225	0.458419	185.765	0.378595	1.30007	0.264586
apt	apt	F	adenine phosphoribosyltransferase	AR446_RS03490	337.527	0.498517	1.41276	0.082242	359.383	0.499095	1.41333	0.0724568	279.198	0.275308	1.21025	0.436106	299.165	0.365792	1.28859	0.28576	218.035	-0.089348	-1.06389	0.898942	418.005	0.813617	1.75761	0.0168175	218.035	-0.372544	-1.29463	0.743755	219.974	-0.0130487	-1.00909	0.974218
purL	purL	F	phosphoribosylformylglycinamidine synthase subunit PurL	AR446_RS03920	195.086	0.819543	1.76485	5.95613e-05	239.267	1.02407	2.03365	1.10764e-07	228.789	1.09956	2.14289	6.18041e-08	248.001	1.2068	2.30825	2.43915e-09	219.675	1.09141	2.13083	2.26516e-05	202.367	0.879521	1.83976	0.000473947	242.549	1.06535	2.09268	0.00294918	229.665	1.16016	2.23482	1.12152e-07
folD	folD	F	bifunctional methylenetetrahydrofolate dehydrogenase/methenyltetrahydrofolate cyclohydrolase FolD	AR446_RS04025	406.769	-0.784171	-1.7221	0.000139047	406.769	-1.07519	-2.10701	7.35974e-08	406.769	-0.710493	-1.63636	0.0021473	406.769	-0.795737	-1.73596	0.000691007	406.769	-0.69965	-1.62411	0.050177	406.769	-1.07555	-2.10753	0.000487014	406.769	-1.1083	-2.15591	0.0531385	406.769	-0.730163	-1.65883	0.00665525
AR446_RS04260	nadE	F	NAD+ synthase	AR446_RS04260	215.906	0.50322	1.41737	0.0991835	216.755	0.419015	1.33701	0.167783	174.533	0.246897	1.18665	0.511933	184.076	0.31454	1.24362	0.402183	307.592	1.11354	2.16376	0.00250467	246.864	0.703123	1.62802	0.0692497	139.005	-0.58162	-1.49653	0.664239	220.456	0.638362	1.55656	0.0755171
purU	purU	F	formyltetrahydrofolate deformylase	AR446_RS04350	185.788	0.207758	1.15489	0.528137	150.771	-0.183084	-1.13531	0.578925	158.032	0.0248968	1.01741	0.948144	146.84	-0.75372	-1.68613	0.0453495	265.851	0.824679	1.77114	0.0341439	208.622	0.381873	1.30303	0.372023	160.744	-0.0687152	-1.04878	0.933958	166.344	0.153809	1.1125	0.723149
AR446_RS05005	nadK	F	NAD(+) kinase	AR446_RS05005	299.826	-0.235103	-1.17699	0.366918	299.826	-0.318672	-1.24718	0.179305	299.826	-0.660634	-1.58078	0.0115068	299.826	-0.322889	-1.25083	0.249453	299.826	-0.265018	-1.20165	0.574806	409.318	0.32494	1.25261	0.301675	299.826	-0.895703	-1.86052	0.179552	299.826	-0.258979	-1.19663	0.443074
AR446_RS05015	adk	F	adenylate kinase	AR446_RS05015	1233.2	0.693668	1.61739	8.25402e-05	1176.54	0.535917	1.44986	0.00331772	1043.03	0.50237	1.41654	0.0115661	958.208	0.371017	1.29326	0.080953	1142.33	0.684197	1.60681	0.00437768	1124.09	0.567394	1.48184	0.0120571	1427.44	0.836716	1.78598	0.0052245	900.599	0.345836	1.27089	0.14933
AR446_RS05270	pyrH	F	UMP kinase	AR446_RS05270	874.964	-0.27332	-1.20859	0.161876	874.964	-0.42483	-1.34241	0.0177264	874.964	-0.313698	-1.24289	0.120966	958.888	0.0421739	1.02966	0.865484	874.964	-0.266077	-1.20253	0.390945	874.964	-0.653767	-1.57327	0.00522616	874.964	-0.762462	-1.69638	0.0562476	874.964	-0.175575	-1.12941	0.48374
pyrF	pyrF	F	orotidine-5'-phosphate decarboxylase	AR446_RS06215	164.821	-0.308894	-1.23876	0.34204	283.391	0.560085	1.47436	0.0288723	164.821	-0.091618	-1.06556	0.806272	236.45	0.430066	1.3473	0.163771	164.821	-0.173559	-1.12784	0.764408	224.411	0.32069	1.24893	0.440042	410.471	1.1155	2.1667	0.0122024	164.821	-0.433657	-1.35065	0.313591
ndk	ndk	F	nucleoside-diphosphate kinase	AR446_RS06455	1083.38	-0.851215	-1.80402	8.65706e-06	1083.38	-0.355772	-1.27967	0.0727622	1083.38	-0.414473	-1.33281	0.0567677	1083.38	-0.387956	-1.30854	0.0823824	1083.38	-0.304595	-1.23507	0.387623	1083.38	-0.747671	-1.67908	0.00522616	1083.38	-0.371696	-1.29387	0.483337	1083.38	-0.519768	-1.43372	0.0329473
pyrC	pyrC	F	dihydroorotase	AR446_RS06875	154.789	0.11378	1.08206	0.742503	206.989	0.442796	1.35924	0.106296	168.295	0.284606	1.21808	0.398556	138.721	-0.00286484	-1.00199	0.992294	130.586	-0.0965542	-1.06922	0.884742	138.637	-0.0377094	-1.02648	0.935896	237.517	0.662558	1.58289	0.277266	229.406	0.786055	1.72435	0.0094276
argB	argB	F	acetylglutamate kinase	AR446_RS07020	141.618	0.773681	1.70963	0.025218	107.229	0.283153	1.21685	0.466245	100.676	0.332344	1.25906	0.502996	100.036	0.314101	1.24324	0.535376	99.468	0.365064	1.28794	0.647084	75.5428	-0.375292	-1.2971	0.602755	75.5428	-0.456071	-1.3718	0.761783	75.5428	-0.0334307	-1.02344	0.95783
folE	folE	F	GTP cyclohydrolase I FolE	AR446_RS07120	354.724	-0.0168301	-1.01173	0.95966	332.535	-0.199852	-1.14858	0.450752	327.66	-0.699506	-1.62395	0.0163857	327.66	-0.197717	-1.14688	0.535376	329.086	-0.0239246	-1.01672	0.959111	327.66	-0.255579	-1.19381	0.542726	327.66	-3.08104	-8.46222	0.0259593	327.66	-0.439937	-1.35654	0.221977
purN	purN	F	phosphoribosylglycinamide formyltransferase	AR446_RS07155	99.2918	0.852284	1.80536	0.114295	145.206	1.30975	2.47898	0.0058697	73.4099	0.467856	1.38305	0.485571	86.2056	0.689479	1.6127	0.275408	199.454	1.95299	3.87176	0.000662226	85.3738	0.639966	1.55829	0.430668	50.0757	-6.70923	-104.635	0.731076	57.1809	0.16362	1.12009	0.861544
atpD	atpD	F	F0F1 ATP synthase subunit beta	AR446_RS07590	1880.22	0.333132	1.25975	0.0289693	2117.74	0.414823	1.33314	0.004788	1787.04	0.310109	1.2398	0.0512945	2019.07	0.477198	1.39204	0.00139665	2132.9	0.616137	1.53277	0.000107086	1409.95	-0.0745792	-1.05305	0.725398	2058.45	0.396122	1.31597	0.0701664	1786.6	0.365032	1.28791	0.0247582
AR446_RS08125	nrdA	F	ribonucleoside-diphosphate reductase subunit alpha	AR446_RS08125	196.432	0.819124	1.76433	3.80566e-05	221.697	0.903738	1.87091	2.66318e-06	198.486	0.884334	1.84591	2.00382e-05	240.133	1.14999	2.21912	6.86683e-09	123.391	0.249571	1.18885	0.562644	200.574	0.856389	1.8105	0.000473947	235.012	1.00956	2.0133	0.0040586	148.236	0.518551	1.43252	0.0459414
AR446_RS05600	hit	FG	HIT domain-containing protein	AR446_RS05600	301.259	1.21002	2.31341	0.000217314	293.446	1.08237	2.11751	0.00106865	261.013	1.05323	2.07518	0.00907244	176.832	0.483483	1.39811	0.327569	171.92	0.501921	1.4161	0.511333	236.095	0.86483	1.82112	0.0969901	118.698	-0.319304	-1.24773	0.824733	203.31	0.74803	1.6795	0.135343
AR446_RS06045	hit	FG	HIT family protein	AR446_RS06045	97.6834	1.15706	2.23002	0.100816	177.238	1.92439	3.79576	0.00155464	87.3639	1.04527	2.06375	0.178784	39.7295	-0.416453	-1.33464	0.724278	39.7295	-0.486878	-1.40141	0.792761	158.047	1.84794	3.59985	0.0157931	73.0654	0.66522	1.58581	0.761783	105.855	1.37266	2.58948	0.089645
AR446_RS02040		FP	exopolyphosphatase	AR446_RS02040	79.5309	0.228657	1.17174	0.642993	69.0739	-0.0641186	-1.04545	0.89928	72.0588	0.136887	1.09953	0.802233	61.9342	-1.07229	-2.10276	0.0644012	61.9342	-0.243399	-1.18378	0.78873	100.563	0.572902	1.48751	0.327446	61.9342	-0.389308	-1.30976	0.793054	117.87	0.89985	1.86587	0.0493658
AR446_RS06350	ppx	FP	Ppx/GppA family phosphatase	AR446_RS06350	80.6404	0.176017	1.12976	0.642098	131.376	0.789549	1.72853	0.00499362	115.768	0.747184	1.67851	0.0178271	88.888	0.357477	1.28118	0.346656	100.081	0.587607	1.50275	0.290275	65.1499	-0.202029	-1.15032	0.735584	90.7691	0.278153	1.21264	0.778864	90.1743	0.442154	1.35863	0.30089
AR446_RS00645	pgi	G	glucose-6-phosphate isomerase	AR446_RS00645	500.807	-0.201968	-1.15027	0.329475	529.559	-0.140622	-1.10238	0.471826	500.807	-0.34	-1.26576	0.0907453	500.807	-0.379156	-1.30058	0.0633971	500.807	-1.04303	-2.06055	0.000142374	500.807	-0.268118	-1.20424	0.302133	500.807	-0.818567	-1.76365	0.0438758	500.807	-0.22519	-1.16893	0.367462
AR446_RS01135		G	hypothetical protein	AR446_RS01135	56.0073	-0.0134796	-1.00939	0.982547	51.6035	-0.372623	-1.2947	0.43597	51.6035	-0.132903	-1.0965	0.820358	51.6035	-0.471611	-1.38666	0.433804	51.6035	-0.831718	-1.7798	0.437446	69.4566	0.30282	1.23355	0.655741	51.6035	-7.62757	-197.756	0.699132	51.6035	-1.74689	-3.35635	0.0330127
AR446_RS01170		G	YhcH/YjgK/YiaL family protein	AR446_RS01170	41.2894	-0.272008	-1.20749	0.747735	41.2894	-1.84801	-3.60003	0.0362232	41.2894	-2.53434	-5.79311	0.0624584	41.2894	-0.896084	-1.86101	0.372327	41.2894	-6.26614	-76.9654	0.565622	41.2894	-0.421367	-1.3392	0.735584	41.2894	-6.20154	-73.5953	0.742061	41.2894	-1.8636	-3.63915	0.217361
AR446_RS01210	algC	G	phosphomannomutase/phosphoglucomutase	AR446_RS01210	208.657	0.0348734	1.02447	0.904862	262.377	0.275321	1.21026	0.228368	214.26	0.123381	1.08928	0.667495	215.463	0.12243	1.08857	0.68226	229.541	0.273377	1.20863	0.501386	210.151	0.0525547	1.0371	0.888745	185.952	-0.649371	-1.56848	0.333542	319.71	0.7556	1.68833	0.00107207
AR446_RS01235	tpiA	G	triose-phosphate isomerase	AR446_RS01235	482.873	-0.160421	-1.11761	0.515331	482.873	-0.277576	-1.21216	0.210829	498.139	-0.0360313	-1.02529	0.89847	482.873	-0.222334	-1.16662	0.405	482.873	-0.899092	-1.86489	0.0151075	482.873	-0.182917	-1.13518	0.584601	749.899	0.435686	1.35255	0.333542	482.873	-0.156094	-1.11427	0.624844
AR446_RS02265		G	polysaccharide deacetylase	AR446_RS02265	1453.63	-0.368291	-1.29082	0.0226915	1453.63	-0.5348	-1.44874	0.000458899	1453.63	-0.456198	-1.37192	0.00606958	1453.63	-0.43362	-1.35062	0.00977589	1453.63	-0.461864	-1.37732	0.031726	1453.63	-0.820462	-1.76597	7.89104e-06	1453.63	-0.209009	-1.15589	0.564243	1453.63	-0.323367	-1.25125	0.0859388
rpiB	rpiB	G	ribose 5-phosphate isomerase B	AR446_RS03500	497.19	-0.796503	-1.73689	0.00119417	497.19	-0.55592	-1.47011	0.0216652	497.19	-0.620493	-1.5374	0.0269955	497.19	-0.496461	-1.41075	0.0852821	497.19	-0.825919	-1.77266	0.0700197	497.19	-1.26854	-2.40918	0.00155328	497.19	-1.23415	-2.35242	0.110322	497.19	-0.875103	-1.83414	0.00880947
ciaB	ciaB	G	invasion protein CiaB	AR446_RS03555	85.695	0.432755	1.34981	0.166156	107.113	0.664456	1.58497	0.0163787	86.0833	0.489452	1.40391	0.136255	85.0176	0.462453	1.37788	0.177026	113.4	0.936785	1.91426	0.0169552	102.337	0.695361	1.61929	0.0693292	129.59	0.960079	1.94542	0.0889119	89.4033	0.598924	1.51459	0.098513
AR446_RS04100	fbp	G	class 1 fructose-bisphosphatase	AR446_RS04100	253.194	-0.652224	-1.57159	0.00874371	253.194	-0.350259	-1.27479	0.164932	253.194	-0.287078	-1.22017	0.335545	253.194	-0.626804	-1.54414	0.0297644	297.342	0.201433	1.14984	0.667277	253.194	-0.182673	-1.13498	0.644485	253.194	-0.621722	-1.53871	0.409392	253.194	-0.0588225	-1.04162	0.886909
AR446_RS05670	rhmT	G	MFS transporter	AR446_RS05670	138.322	-0.695285	-1.6192	0.00964656	138.322	-1.10264	-2.14747	2.35697e-05	138.322	-0.814841	-1.7591	0.00812888	138.322	-0.223021	-1.16717	0.509456	138.322	-0.197397	-1.14663	0.716042	138.322	-1.08649	-2.12357	0.0124357	138.322	-1.34058	-2.53253	0.136507	138.322	-0.567816	-1.48228	0.124962
AR446_RS05675	uxaA	G	UxaA family hydrolase	AR446_RS05675	642.617	-0.330563	-1.2575	0.0678758	642.617	-0.764038	-1.69824	2.82169e-06	642.617	-0.404962	-1.32405	0.0319722	642.617	-0.492688	-1.40706	0.00834435	653.318	-0.00628878	-1.00437	0.983678	642.617	-1.05403	-2.07632	2.04511e-06	642.617	-0.627777	-1.54518	0.0875006	642.617	-0.572528	-1.48713	0.00505265
AR446_RS05680	uxaA	G	UxaA family hydrolase	AR446_RS05680	571.921	0.086678	1.06192	0.805981	491.653	-0.555145	-1.46932	0.0632359	491.653	-0.425349	-1.3429	0.230809	491.653	-0.651964	-1.57131	0.0725598	491.653	-1.07753	-2.11042	0.100414	491.653	-2.51206	-5.70435	0.00071635	491.653	-0.489053	-1.40352	0.679804	499.033	-0.00432954	-1.00301	0.990626
AR446_RS06320	glmM	G	phosphoglucosamine mutase	AR446_RS06320	550.788	-0.356806	-1.28059	0.0475968	550.788	-0.397909	-1.3176	0.0222248	550.788	-0.392562	-1.31272	0.0389999	556.664	-0.0746198	-1.05308	0.744793	589.337	0.0674531	1.04787	0.815962	550.788	-0.743617	-1.67437	0.000735168	550.788	-0.380325	-1.30164	0.333542	550.788	-0.319548	-1.24794	0.146161
prpB	prpB	G	methylisocitrate lyase	AR446_RS06785	683.225	-1.14536	-2.21201	6.51363e-11	683.225	-1.25781	-2.39133	2.08653e-13	683.225	-1.05396	-2.07622	3.2138e-08	683.225	-1.12383	-2.17924	9.53723e-09	683.225	-1.22601	-2.33919	1.50664e-05	683.225	-1.99049	-3.97372	3.62739e-12	683.225	-0.694594	-1.61843	0.0914372	683.225	-0.960843	-1.94645	1.04916e-05
AR446_RS06835		G	4-oxalocrotonate tautomerase family protein	AR446_RS06835	939.387	-0.0786262	-1.05601	0.802018	905.718	-0.500888	-1.41508	0.0532738	905.718	-0.086517	-1.0618	0.796884	905.718	-0.331803	-1.25859	0.29766	905.718	-0.388241	-1.3088	0.450729	905.718	-0.247038	-1.18677	0.557062	905.718	-0.212962	-1.15907	0.793054	905.718	-0.761007	-1.69467	0.032173
eno	eno	G	phosphopyruvate hydratase	AR446_RS07695	704.68	0.27506	1.21004	0.138582	720.889	0.217949	1.16308	0.235768	621.243	0.143584	1.10465	0.502996	671.876	0.247577	1.18721	0.216555	822.109	0.59841	1.51405	0.00429553	531.696	-0.448057	-1.3642	0.0598395	649.754	0.0903194	1.06461	0.824733	634.914	0.230236	1.17303	0.307742
tkt	tkt	G	transketolase	AR446_RS08555	387.304	0.586759	1.50187	0.0009178	443.823	0.693332	1.61701	4.06578e-05	411.931	0.725937	1.65397	5.07609e-05	482.726	0.94566	1.92607	3.19619e-08	431.735	0.844343	1.79545	7.53746e-05	340.956	0.410311	1.32897	0.0849443	377.101	0.480428	1.39516	0.184543	420.591	0.811155	1.75462	1.60413e-05
AR446_RS01065	kpsM	GM	ABC transporter permease	AR446_RS01065	125.247	-1.69058	-3.22786	4.26269e-05	125.247	-1.09044	-2.12939	0.00136643	125.247	-1.29072	-2.44651	0.00515145	125.247	-0.641531	-1.55998	0.160513	125.247	-3.22832	-9.37178	0.0151075	125.247	-0.702885	-1.62776	0.248087	125.247	-2.07288	-4.20724	0.185005	125.247	-2.58363	-5.99446	0.000580204
AR446_RS01070	kpsT	GM	ABC transporter ATP-binding protein	AR446_RS01070	163.899	0.854205	1.80776	0.0187904	126.152	0.387379	1.30802	0.383644	122.239	0.481887	1.39657	0.330588	144.026	0.708873	1.63453	0.122604	141.776	0.744954	1.67592	0.264849	173.065	0.938475	1.9165	0.070601	180.019	0.919382	1.8913	0.307154	107.635	0.353493	1.27765	0.56566
pseB	pseB	GM	UDP-N-acetylglucosamine 4,6-dehydratase (inverting)	AR446_RS01690	1175.27	-0.921577	-1.89418	9.59197e-10	1175.27	-1.02021	-2.02822	4.06053e-12	1175.27	-0.989808	-1.98592	4.25869e-10	1175.27	-1.06304	-2.08932	5.56884e-11	1175.27	-1.40797	-2.65364	1.54496e-10	1175.27	-1.80224	-3.48761	0	1175.27	-1.67496	-3.1931	2.65322e-07	1175.27	-1.34828	-2.54609	5.29206e-14
pglF	capD	GM	UDP-N-acetylglucosamine 4,6-dehydratase (configuration-retaining)	AR446_RS02680	198.059	0.159728	1.11708	0.519587	212.281	0.169822	1.12492	0.458276	194.766	0.185838	1.13748	0.480311	239.127	0.472692	1.3877	0.0364751	226.79	0.455991	1.37173	0.149382	270.422	0.616107	1.53273	0.0139463	321.624	0.790884	1.73013	0.0287721	187.313	0.18478	1.13664	0.545303
AR446_RS00620	tupA	H	substrate-binding domain-containing protein	AR446_RS00620	591.691	0.308405	1.23834	0.148833	608.955	0.259977	1.19746	0.213488	456.773	-0.0145079	-1.01011	0.958779	436.215	-0.195075	-1.14478	0.456193	451.29	0.0188412	1.01315	0.959111	768.996	0.693735	1.61747	0.0019909	540.278	0.109553	1.07889	0.824733	643.814	0.535631	1.44958	0.0168958
nspC	nspC	H	carboxynorspermidine decarboxylase	AR446_RS00720	125.516	-0.408694	-1.32748	0.185076	125.516	-0.848774	-1.80097	0.00274026	125.516	-0.435376	-1.35226	0.199674	125.516	-0.742479	-1.67305	0.0313403	125.516	-0.232334	-1.17473	0.697539	125.516	-0.559716	-1.47398	0.231916	125.516	-0.640695	-1.55908	0.512674	125.516	-0.281371	-1.21535	0.51387
cysD	cysD	H	sulfate adenylyltransferase subunit CysD	AR446_RS01115	271.247	0.206785	1.15411	0.455499	281.866	0.172261	1.12682	0.512189	283.786	0.322202	1.25024	0.243339	214.553	-0.170102	-1.12514	0.612891	214.553	-1.22646	-2.33991	0.0165635	229.191	-0.0287081	-1.0201	0.944548	296.675	0.268009	1.20414	0.730605	245.609	0.169087	1.12435	0.636265
mqnE	mqnE	H	aminofutalosine synthase MqnE	AR446_RS01385	337.245	0.543238	1.45724	0.0131868	323.197	0.391989	1.3122	0.0863257	277.924	0.314533	1.24361	0.22689	328.16	0.545064	1.45908	0.022547	230.457	0.0952425	1.06824	0.833496	319.37	0.471943	1.38698	0.11695	273.944	0.175595	1.12943	0.793054	386.575	0.845434	1.7968	0.00034558
AR446_RS01665		H	class I SAM-dependent methyltransferase	AR446_RS01665	248.216	0.0897433	1.06418	0.770031	313.051	0.334442	1.26089	0.176005	212.94	-0.221606	-1.16603	0.488711	212.94	-0.114421	-1.08254	0.736519	212.94	-0.0482585	-1.03402	0.925638	247.527	0.0930634	1.06663	0.818429	445.012	0.863261	1.81915	0.0454972	239.469	0.143474	1.10456	0.700229
AR446_RS01730	mqnA	H	hypothetical protein	AR446_RS01730	61.2772	0.118202	1.08538	0.852518	153.184	1.34705	2.54392	0.00202319	89.1406	0.706974	1.63238	0.201749	51.5065	-0.268581	-1.20462	0.724697	51.5065	-0.173108	-1.12749	0.884742	73.1775	0.379171	1.30059	0.642294	51.5065	-6.96957	-125.329	0.724801	89.8556	0.772584	1.70833	0.226865
AR446_RS01770	ilvI	H	acetolactate synthase large subunit	AR446_RS01770	1026.74	-0.919569	-1.89155	9.73491e-11	1026.74	-0.775576	-1.71187	3.74252e-08	1026.74	-0.741648	-1.67208	6.97447e-07	1026.74	-0.304671	-1.23514	0.069076	1026.74	-0.508726	-1.42279	0.00843439	1026.74	-0.729642	-1.65823	1.75411e-05	1026.74	-0.654856	-1.57446	0.00846978	1026.74	-0.52216	-1.4361	0.00173227
AR446_RS01800	yggW	H	coproporphyrinogen III oxidase family protein	AR446_RS01800	19.2782	1.6756	3.19452	0.106189	38.1527	2.56666	5.92437	0.00493023	5.40143	-0.761564	-1.69533	0.67721	14.3055	1.28409	2.43529	0.290178	19.5583	1.77524	3.42294	0.237634	23.0221	1.9166	3.77532	0.122337	24.834	1.94012	3.83738	0.333542	15.4196	1.44813	2.72854	0.27613
AR446_RS01845	ribF	H	bifunctional riboflavin kinase/FAD synthetase	AR446_RS01845	32.7983	0.789692	1.72871	0.315546	33.3089	0.722423	1.64995	0.325612	50.5187	1.45806	2.74739	0.0391471	41.0707	1.15145	2.22137	0.135017	49.9122	1.48543	2.8	0.129461	39.1679	1.04536	2.06388	0.295267	31.6879	0.66522	1.58581	0.761783	19.6751	0.161462	1.11842	0.906667
AR446_RS02015	hemE	H	uroporphyrinogen decarboxylase	AR446_RS02015	352.439	-0.955158	-1.93879	3.15473e-06	352.439	-1.09827	-2.14097	2.75833e-08	352.439	-1.20234	-2.30112	1.83089e-07	352.439	-1.00596	-2.00828	1.52527e-05	352.439	-1.09397	-2.13461	0.00225575	352.439	-0.72438	-1.65219	0.0140142	352.439	-1.15518	-2.22712	0.0398792	352.439	-0.932998	-1.90924	0.000478276
AR446_RS02240	ygfA	H	5-formyltetrahydrofolate cyclo-ligase	AR446_RS02240	239.214	-1.21016	-2.31364	3.68032e-05	239.214	-1.39309	-2.62641	1.1829e-06	239.214	-1.58212	-2.99409	1.23899e-05	239.214	-1.21295	-2.3181	0.000577565	239.214	-9.14171	-564.843	0.356582	239.214	-0.731386	-1.66023	0.109377	239.214	-1.69282	-3.23288	0.123306	239.214	-1.79259	-3.46436	0.000326201
luxS	luxS	H	S-ribosylhomocysteine lyase	AR446_RS02310	1622.82	-0.434769	-1.35169	0.0113932	1622.82	-0.260447	-1.19785	0.147034	1622.82	-0.362791	-1.28591	0.0530132	1622.82	-0.616313	-1.53295	0.000654789	1622.82	-0.207742	-1.15488	0.475295	1730.24	-0.0312705	-1.02191	0.904642	1982.51	0.0898769	1.06428	0.824733	1741.07	0.0758073	1.05395	0.757756
AR446_RS02790	metK	H	methionine adenosyltransferase	AR446_RS02790	286.033	-0.687674	-1.61068	0.000992415	286.033	-0.735883	-1.66542	0.000266932	286.033	-0.755661	-1.6884	0.00120937	286.033	-0.429607	-1.34687	0.0771144	286.033	-0.745925	-1.67705	0.0381709	286.033	-0.60461	-1.52057	0.0465327	286.033	-1.72033	-3.29511	0.0086012	286.033	-0.821485	-1.76722	0.00243491
thiD	thiD	H	bifunctional hydroxymethylpyrimidine kinase/phosphomethylpyrimidine kinase	AR446_RS02875	195.565	0.295275	1.22712	0.36162	259.829	0.614976	1.53153	0.0222248	182.035	0.242207	1.1828	0.502373	155.038	0.00192554	1.00134	0.994765	205.543	0.467602	1.38281	0.352922	221.783	0.483577	1.39821	0.23236	260.986	0.642725	1.56128	0.333542	239.695	0.693694	1.61742	0.0335226
hemB	hemB	H	porphobilinogen synthase	AR446_RS03350	779.716	-0.192182	-1.14249	0.330219	779.716	-0.70105	-1.62569	1.74793e-05	779.716	-0.608794	-1.52498	0.000813557	779.716	-0.431606	-1.34873	0.0220671	779.716	-0.447488	-1.36366	0.0834395	779.716	-0.777259	-1.71387	0.00035889	779.716	-0.298291	-1.22969	0.472835	779.716	-0.676561	-1.59832	0.000734205
hemN	hemN	H	oxygen-independent coproporphyrinogen III oxidase	AR446_RS03365	350.973	-0.258222	-1.196	0.226293	350.973	-0.389252	-1.30971	0.0443231	350.973	-0.650316	-1.56951	0.00178526	350.973	-0.42157	-1.33938	0.0529303	392.81	0.132263	1.09601	0.699509	350.973	-0.163209	-1.11978	0.579795	350.973	-0.36415	-1.28712	0.480718	396.724	0.151036	1.11037	0.565535
pckA	pckA	H	phosphoenolpyruvate carboxykinase (ATP)	AR446_RS03465	1313.99	-0.369316	-1.29174	0.0150338	1313.99	-0.508885	-1.42295	0.000443593	1313.99	-0.269069	-1.20503	0.100555	1313.99	-0.160368	-1.11757	0.371191	1313.99	-0.0643607	-1.04562	0.78873	1313.99	-0.724415	-1.65223	9.58161e-06	1582.94	0.0697835	1.04956	0.822651	1313.99	-0.149427	-1.10913	0.447094
AR446_RS03690	moeA	H	molybdopterin molybdotransferase MoeA	AR446_RS03690	152.004	-1.08499	-2.12136	5.55286e-05	152.004	-0.720332	-1.64756	0.00551713	152.004	-1.27308	-2.41677	6.77252e-05	152.004	-0.626524	-1.54384	0.0461005	152.004	-0.866673	-1.82345	0.0901566	152.004	-0.471656	-1.3867	0.264229	152.004	-1.93441	-3.82223	0.0596114	152.004	-0.790656	-1.72986	0.0303805
hemL	hemL	H	glutamate-1-semialdehyde 2,1-aminomutase	AR446_RS04035	753.328	-0.230237	-1.17303	0.211574	795.598	-0.14239	-1.10373	0.429932	753.328	-0.0893089	-1.06386	0.669917	753.328	-0.0983589	-1.07055	0.647453	753.328	-0.286244	-1.21946	0.266525	753.328	-0.621244	-1.5382	0.00217434	753.328	-0.622264	-1.53929	0.0547944	753.328	-0.119051	-1.08602	0.611331
mobB	mobB	H	molybdopterin-guanine dinucleotide biosynthesis protein B	AR446_RS04095	128.194	-1.74772	-3.35827	0.000600818	128.194	-0.46364	-1.37902	0.304067	128.194	-0.925962	-1.89995	0.0856761	128.194	-0.892775	-1.85674	0.10805	147.695	0.173087	1.12747	0.829178	165.573	0.243791	1.1841	0.706278	160.744	0.126005	1.09127	0.909485	128.194	-1.09196	-2.13164	0.108959
AR446_RS04475	ubiX	H	UbiX family flavin prenyltransferase	AR446_RS04475	48.6741	0.789692	1.72871	0.315546	49.4318	0.722423	1.64995	0.325612	31.2383	0.204445	1.15224	0.835082	27.0892	-0.00778899	-1.00541	0.992294	55.5539	1.07349	2.10452	0.370928	101.722	1.84794	3.59985	0.0157931	94.0523	1.6566	3.15272	0.206234	25.5706	-1.38499	-2.6117	0.403541
coaD	coaD	H	pantetheine-phosphate adenylyltransferase	AR446_RS04480	129.491	0.118594	1.08568	0.830561	254.023	0.999114	1.99877	0.00479576	108.844	-0.260809	-1.19815	0.667495	108.844	-0.268962	-1.20494	0.673172	108.844	-0.342197	-1.26769	0.726509	223.368	0.909414	1.87828	0.0914612	166.81	0.413875	1.33226	0.755836	108.844	-0.0973503	-1.06981	0.906667
speA	speA	H	biosynthetic arginine decarboxylase	AR446_RS04495	153.26	1.22769	2.34193	6.56786e-07	181.051	1.37814	2.59934	5.01708e-09	169.85	1.42591	2.68684	1.17554e-08	128.983	1.02006	2.028	0.00023835	96.705	0.664277	1.58477	0.135856	98.2077	0.592942	1.50832	0.134579	72.2297	0.0752675	1.05356	0.925694	116.604	0.938592	1.91666	0.00265206
AR446_RS05380	ubiD	H	menaquinone biosynthesis decarboxylase	AR446_RS05380	84.3765	0.360231	1.28363	0.264881	113.593	0.698944	1.62332	0.0104975	113.352	0.835846	1.7849	0.00398127	99.5673	0.63992	1.55824	0.041693	92.6823	0.596011	1.51153	0.250855	168.191	1.3612	2.56899	4.63253e-06	59.9909	-1.22241	-2.33336	0.317543	88.2926	0.530761	1.44469	0.158534
hemC	hemC	H	hydroxymethylbilane synthase	AR446_RS05385	215.936	0.896935	1.86211	0.00113709	203.585	0.722184	1.64968	0.0106703	176.754	0.658455	1.57839	0.039719	222.499	0.981079	1.97394	0.000844962	292.932	1.43651	2.70666	1.80207e-05	172.405	0.579219	1.49404	0.214078	171.668	0.497685	1.41195	0.595743	213.179	0.983332	1.97703	0.00242
AR446_RS05400	hemA	H	glutamyl-tRNA reductase	AR446_RS05400	169.458	-0.0202757	-1.01415	0.9515	275.519	0.59066	1.50594	0.00731719	198.479	0.257902	1.19574	0.363518	235.776	0.497125	1.4114	0.0505415	217.586	0.440991	1.35754	0.249744	180.234	0.0759522	1.05406	0.851247	156.904	-0.551929	-1.46604	0.489899	207.545	0.377431	1.29903	0.221977
mnmH	selU	H	tRNA 2-selenouridine(34) synthase MnmH	AR446_RS05595	54.9594	1.52518	2.87823	0.0103089	44.0079	1.11615	2.16767	0.0760924	42.3264	1.19828	2.29467	0.078213	40.1456	1.11296	2.16289	0.115279	41.8184	1.22707	2.34091	0.215533	49.2245	1.36801	2.58115	0.0894128	106.197	2.39455	5.25813	0.00647389	38.464	1.1136	2.16385	0.165621
AR446_RS05655		H	amidohydrolase family protein	AR446_RS05655	51.7966	0.379899	1.30125	0.545182	98.4619	1.21435	2.32036	0.0122928	73.1329	0.925445	1.89927	0.101538	93.6876	1.27246	2.41573	0.0156633	105.098	1.49483	2.81832	0.0246611	51.5464	0.378418	1.29992	0.665111	66.7239	0.672618	1.59396	0.694069	55.2389	0.5762	1.49092	0.447904
thiC	thiC	H	phosphomethylpyrimidine synthase ThiC	AR446_RS05850	157.268	-0.697725	-1.62195	0.00573591	157.268	-0.484251	-1.39886	0.0539168	157.268	-0.471757	-1.3868	0.102706	157.268	-0.269533	-1.20542	0.388441	157.268	-0.788465	-1.72724	0.0954091	157.268	-0.586096	-1.50118	0.134483	157.268	-0.551929	-1.46604	0.489899	157.268	-0.651057	-1.57032	0.0567275
ubiE	menG	H	bifunctional demethylmenaquinone methyltransferase/2-methoxy-6-polyprenyl-1,4-benzoquinol methylase UbiE	AR446_RS06505	250.548	-0.268442	-1.20451	0.36555	250.548	-0.720332	-1.64756	0.00551713	250.548	-0.324901	-1.25258	0.306604	250.548	-1.10201	-2.14654	0.000585157	250.548	-0.944457	-1.92446	0.0664674	250.548	-0.274054	-1.2092	0.533682	250.548	-1.93441	-3.82223	0.0596114	250.548	-0.868486	-1.82575	0.0184939
AR446_RS06520	dxs	H	1-deoxy-D-xylulose-5-phosphate synthase	AR446_RS06520	236.321	0.504674	1.4188	0.013904	237.526	0.422107	1.33988	0.0425167	197.949	0.299432	1.23066	0.214134	174.911	0.112007	1.08073	0.700397	244.698	0.655775	1.57546	0.0192964	250.939	0.598506	1.51415	0.0179781	152.051	-0.626756	-1.54409	0.322923	210.455	0.442947	1.35938	0.081353
AR446_RS06590	bioA	H	adenosylmethionine--8-amino-7-oxononanoate transaminase	AR446_RS06590	74.8308	0.754708	1.68729	0.0496318	60.9636	0.369761	1.29214	0.414726	49.3973	0.206944	1.15424	0.718654	40.435	-0.153981	-1.11264	0.818441	40.6703	-0.0221342	-1.01546	0.981877	82.9801	0.909414	1.87828	0.0914612	41.3127	-0.168201	-1.12366	0.8963	106.88	1.37237	2.58896	0.00135696
AR446_RS06615		H	TOBE domain-containing protein	AR446_RS06615	50.2252	-0.942688	-1.92211	0.263018	50.2252	-0.864927	-1.82125	0.260181	50.2252	-0.275393	-1.21032	0.769263	50.2252	-0.16933	-1.12454	0.865484	77.9413	0.596092	1.51162	0.64137	61.1633	0.156216	1.11436	0.891731	263.908	2.17597	4.5189	0.0122024	50.2252	-6.52517	-92.1028	0.383925
AR446_RS06640	panC	H	pantoate--beta-alanine ligase	AR446_RS06640	308.527	0.552887	1.46702	0.0243847	290.491	0.376152	1.29788	0.145115	228.271	0.168827	1.12414	0.606886	323.921	0.664242	1.58474	0.0103782	282.939	0.528778	1.44271	0.183557	328.221	0.649168	1.56826	0.0405357	191.951	-0.495583	-1.40989	0.601963	290.956	0.573629	1.48826	0.0553909
AR446_RS06655	ygdL	H	ThiF family adenylyltransferase	AR446_RS06655	109.256	-0.408392	-1.32721	0.388545	109.256	-0.647645	-1.56661	0.131703	109.256	-0.480455	-1.39518	0.352145	109.256	-0.51983	-1.43379	0.322458	109.256	-1.22585	-2.33893	0.184938	109.256	-3.22214	-9.33167	0.0119221	241.116	0.939573	1.91796	0.209227	109.256	-1.27573	-2.42121	0.0494402
AR446_RS06735	tal	H	transaldolase	AR446_RS06735	217.875	1.04323	2.06084	0.000108866	244.443	1.11928	2.17238	1.8232e-05	196.355	0.943366	1.92301	0.0016154	197.364	0.941679	1.92076	0.00174773	158.725	0.686964	1.60989	0.184938	315.546	1.58357	2.99712	1.09333e-07	403.081	1.8608	3.63209	1.95156e-06	255.837	1.37957	2.60191	2.67637e-06
moaC	moaC	H	cyclic pyranopterin monophosphate synthase MoaC	AR446_RS06910	376.454	0.84126	1.79161	0.00340754	242.057	0.114979	1.08296	0.75462	393.998	0.956954	1.94121	0.00166621	249.803	0.291398	1.22383	0.469342	396.613	1.01649	2.02299	0.0240361	276.654	0.404187	1.32334	0.441586	223.821	0.023973	1.01676	0.978413	243.2	0.316802	1.24557	0.533227
AR446_RS07000	pncB	H	nicotinate phosphoribosyltransferase	AR446_RS07000	130.937	0.524612	1.43855	0.0679361	123.518	0.350672	1.27515	0.23621	154.747	0.815588	1.76002	0.00403891	153.993	0.799482	1.74048	0.00553294	105.268	0.310828	1.24042	0.61924	100.31	0.147749	1.10784	0.760571	114.569	0.263936	1.20075	0.767287	120.537	0.510509	1.42455	0.165173
AR446_RS07150	nnrD	H	bifunctional ADP-dependent NAD(P)H-hydrate dehydratase/NAD(P)H-hydrate epimerase	AR446_RS07150	50.0587	1.11466	2.16543	0.0258739	53.9665	1.13321	2.19347	0.0210505	68.109	1.60712	3.04642	0.00107233	41.7896	0.895136	1.85979	0.123927	30.4716	0.499501	1.41372	0.647084	53.8023	1.22245	2.33342	0.0580547	58.0366	1.25469	2.38617	0.236987	40.0391	0.896651	1.86174	0.179131
AR446_RS07280	ubiA	H	4-hydroxybenzoate polyprenyltransferase	AR446_RS07280	224.891	0.910013	1.87906	0.000992415	215.67	0.759813	1.69327	0.00695944	179.17	0.632538	1.55029	0.0519293	205.005	0.817573	1.76244	0.00820755	236.026	1.07975	2.11367	0.00538537	175.957	0.563119	1.47746	0.231916	119.877	-0.0645285	-1.04574	0.941344	173.675	0.642553	1.56109	0.0829024
AR446_RS07300	queE	H	7-carboxy-7-deazaguanine synthase QueE	AR446_RS07300	43.0478	1.0109	2.01517	0.168045	54.7675	1.26741	2.40729	0.058642	52.0974	1.33314	2.51951	0.0660723	30.803	0.570772	1.48532	0.535376	19.3842	-0.486878	-1.40141	0.792761	132.192	2.62288	6.1598	5.92745e-05	19.3842	-5.72525	-52.9019	0.755836	66.4036	1.73336	3.325	0.0185127
AR446_RS07305	queD	H	6-carboxytetrahydropterin synthase	AR446_RS07305	218.062	-0.210702	-1.15725	0.535558	218.062	-0.767477	-1.70229	0.0104975	218.062	-0.251221	-1.19021	0.503794	218.062	-0.619594	-1.53644	0.0910058	218.062	-1.04518	-2.06363	0.11209	218.062	-0.268991	-1.20497	0.613484	218.062	-1.45238	-2.7366	0.203078	218.062	-1.09459	-2.13552	0.0226272
rsmI	rsmI	H	16S rRNA (cytidine(1402)-2'-O)-methyltransferase	AR446_RS07345	66.4278	-1.00966	-2.01344	0.0456384	79.2845	0.0334511	1.02346	0.95013	66.4278	-0.181627	-1.13416	0.763312	81.0212	0.195628	1.14522	0.73445	66.4278	-0.419784	-1.33773	0.683865	66.4278	-0.279661	-1.21391	0.719512	96.4463	0.336346	1.26256	0.792841	66.4278	-0.175001	-1.12896	0.806897
AR446_RS07505	dusA	H	tRNA-dihydrouridine synthase	AR446_RS07505	111.053	1.84963	3.60407	7.55344e-05	100.636	1.61817	3.06984	0.000677985	49.4151	0.733725	1.66293	0.243339	61.8054	1.04601	2.06481	0.0755725	78.8662	1.45329	2.73832	0.0432959	97.2543	1.66156	3.16359	0.00490031	28.6114	-0.168544	-1.12392	0.923038	59.2164	1.04732	2.06669	0.112328
AR446_RS07535	ttcA	H	tRNA 2-thiocytidine(32) synthetase TtcA	AR446_RS07535	195.144	0.27085	1.20652	0.421189	225.153	0.387148	1.30781	0.191678	295.952	0.921251	1.89376	0.000967054	208.021	0.404111	1.32327	0.242533	219.299	0.539574	1.45354	0.264849	147.625	-0.317216	-1.24592	0.580031	278.454	0.714672	1.64111	0.265597	147.625	-0.212506	-1.1587	0.690376
AR446_RS07630	birA	H	biotin--[acetyl-CoA-carboxylase] ligase	AR446_RS07630	167.593	-0.542939	-1.45694	0.109294	167.593	-0.574139	-1.48879	0.0748648	167.593	-0.515516	-1.42951	0.179362	167.593	-1.22899	-2.34403	0.00568485	167.593	-0.420708	-1.33858	0.574806	167.593	-0.164642	-1.12089	0.774676	167.593	-1.24146	-2.36438	0.307154	167.593	-0.758432	-1.69165	0.135891
AR446_RS07705	mqnD	H	hypothetical protein	AR446_RS07705	96.8131	-0.15365	-1.11238	0.71721	96.8131	-0.277758	-1.21231	0.451214	96.8131	-0.946786	-1.92757	0.0471632	137.045	0.410417	1.32907	0.296427	169.234	0.773425	1.70932	0.139642	123.318	0.224202	1.16813	0.69833	96.8131	-0.852841	-1.80605	0.546883	96.8131	-0.254373	-1.19282	0.669101
AR446_RS07740	bioB	H	biotin synthase	AR446_RS07740	120.261	0.743947	1.67475	0.0482262	144.766	0.921336	1.89387	0.00880258	162.081	1.22369	2.33543	0.000740864	162.001	1.21385	2.31955	0.00239241	212.127	1.66053	3.16133	0.000242949	156.672	1.13072	2.18968	0.0181122	65.4754	-0.24573	-1.18569	0.852832	157.401	1.23593	2.35533	0.00439672
AR446_RS08340		HJ	Cj0069 family protein	AR446_RS08340	1239.55	-0.208517	-1.1555	0.242197	1239.55	-0.354007	-1.27811	0.0270957	1239.55	-0.377806	-1.29936	0.0264335	1239.55	-0.317646	-1.2463	0.0699524	1295.4	0.0334706	1.02347	0.905996	1239.55	-0.641539	-1.55999	0.000546271	1239.55	-0.205761	-1.15329	0.571995	1257.98	-0.00433932	-1.00301	0.981663
acs	acsA	I	acetate--CoA ligase	AR446_RS00635	2716.33	-0.822041	-1.76791	2.7535e-10	2716.33	-0.867835	-1.82492	1.22271e-11	2716.33	-0.772777	-1.70856	5.25261e-09	2716.33	-0.655548	-1.57521	1.28123e-06	2716.33	-0.805154	-1.74733	3.9124e-08	2716.33	-1.24126	-2.36405	0	2716.33	-0.951291	-1.9336	1.68224e-08	2716.33	-0.775103	-1.71131	1.90448e-08
AR446_RS00655		I	DUF2974 domain-containing protein	AR446_RS00655	27.374	0.335916	1.26218	0.738197	73.319	1.65927	3.15856	0.0185716	39.152	0.896293	1.86128	0.328721	71.821	1.75627	3.37824	0.0205561	19.7221	-0.171935	-1.12657	0.929937	56.0402	1.36065	2.56801	0.175225	45.338	0.979203	1.97138	0.689871	23.4588	0.218316	1.16338	0.881683
AR446_RS01200	acpS	I	holo-ACP synthase	AR446_RS01200	120.182	-0.621028	-1.53797	0.286756	141.74	0.0160702	1.0112	0.977834	131.632	0.0498139	1.03513	0.936824	153.661	0.263083	1.20004	0.680828	120.182	-0.44409	-1.36046	0.698935	120.182	-0.153463	-1.11224	0.857481	120.182	-0.849802	-1.80225	0.710464	120.182	-2.90536	-7.49207	0.0273999
AR446_RS01495	cdsA	I	phosphatidate cytidylyltransferase	AR446_RS01495	929.671	-1.86756	-3.64915	0	929.671	-1.77696	-3.42703	0	929.671	-1.70736	-3.26563	0	929.671	-1.34507	-2.54042	2.74834e-12	929.671	-1.87268	-3.66211	8.53222e-10	929.671	-1.84233	-3.5859	2.41318e-12	929.671	-2.05915	-4.16741	1.86399e-05	929.671	-2.03542	-4.09943	0
AR446_RS01500	dxr	I	1-deoxy-D-xylulose-5-phosphate reductoisomerase	AR446_RS01500	535.629	-1.57738	-2.98428	0	535.629	-1.40942	-2.6563	0	535.629	-1.27542	-2.4207	6.52035e-11	535.629	-1.21949	-2.32864	1.04632e-09	535.629	-1.56838	-2.96571	3.06679e-07	535.629	-1.45262	-2.73704	2.46561e-08	535.629	-1.83276	-3.56218	0.000210731	535.629	-1.01264	-2.01761	4.76138e-06
AR446_RS01650	fabH	I	beta-ketoacyl-ACP synthase III	AR446_RS01650	176.638	0.681554	1.60387	0.0149945	196.89	0.748161	1.67965	0.00566636	150.967	0.505374	1.41949	0.120833	145.662	0.444775	1.3611	0.195545	167.185	0.70265	1.62749	0.11209	200.652	0.872014	1.83022	0.0129603	187.307	0.697431	1.62161	0.304278	232.6	1.18323	2.27084	5.72404e-05
accB	accB	I	acetyl-CoA carboxylase biotin carboxyl carrier protein	AR446_RS01700	1053.17	-0.452533	-1.36844	0.0197702	1196.92	-0.0366084	-1.0257	0.869551	1053.17	-0.463918	-1.37928	0.028449	1214.56	0.115683	1.08349	0.635893	1053.17	-0.23108	-1.17371	0.513438	1053.17	-0.674182	-1.59569	0.00978582	1163.28	-0.0554869	-1.03921	0.901341	1468.65	0.453895	1.36973	0.0302382
AR446_RS01705	accC	I	acetyl-CoA carboxylase biotin carboxylase subunit	AR446_RS01705	638.044	0.0520042	1.0367	0.812747	767.992	0.229479	1.17241	0.202296	738.067	0.312358	1.24174	0.0875893	736.959	0.301173	1.23215	0.107156	733.128	0.353444	1.27761	0.130929	599.924	-0.0293613	-1.02056	0.910824	796.479	0.304216	1.23475	0.375005	888.106	0.634539	1.55244	0.000267172
pgsA	pgsA	I	CDP-diacylglycerol--glycerol-3-phosphate 3-phosphatidyltransferase	AR446_RS02960	150.395	-0.844921	-1.79617	0.0459479	150.395	-0.700088	-1.6246	0.0874691	150.395	-0.896281	-1.86126	0.063582	163.594	0.031152	1.02183	0.955342	150.395	-2.94911	-7.72274	0.0307983	150.395	-0.254324	-1.19278	0.691993	150.395	-1.79379	-3.46725	0.272045	150.395	-0.149616	-1.10927	0.806897
AR446_RS03125	pycA	I	acetyl-CoA carboxylase subunit A	AR446_RS03125	1039.41	-0.157032	-1.11499	0.389934	1057.43	-0.196346	-1.14579	0.238966	1039.41	-0.163387	-1.11991	0.37611	1072.02	-0.0453626	-1.03194	0.839226	1039.41	-0.241854	-1.18251	0.297881	1039.41	-0.281842	-1.21575	0.153009	1039.41	-0.698246	-1.62253	0.00813856	1039.41	-0.0562071	-1.03973	0.806178
AR446_RS03550	yciA	I	acyl-CoA thioesterase	AR446_RS03550	351.837	-0.135135	-1.0982	0.693212	351.837	-0.251596	-1.19052	0.393878	351.837	-0.495433	-1.40974	0.141425	351.837	-0.534883	-1.44882	0.119297	351.837	-1.24354	-2.36779	0.0491034	351.837	-0.27513	-1.2101	0.559272	351.837	-1.06861	-2.09741	0.279759	351.837	-0.231689	-1.17421	0.592796
accA	accA	I	acetyl-CoA carboxylase carboxyl transferase subunit alpha	AR446_RS05910	643.182	0.823556	1.76976	8.58224e-06	879.301	1.18469	2.27314	3.89572e-12	861.218	1.29482	2.45346	1.85365e-13	789.134	1.15971	2.23412	2.18393e-10	622.867	0.878105	1.83796	0.000267127	462.6	0.355586	1.27951	0.211164	889.74	1.22351	2.33514	1.04203e-05	537.829	0.670976	1.59215	0.0025104
AR446_RS05915	fabF	I	beta-ketoacyl-ACP synthase II	AR446_RS05915	1568.43	0.460094	1.37563	0.00236676	1833.93	0.595775	1.51128	3.78744e-05	1596.53	0.536005	1.44995	0.000508359	1895.64	0.774709	1.71084	8.61492e-08	1805.16	0.763955	1.69814	3.13047e-06	1413.2	0.31724	1.24594	0.0914612	1517.14	0.344459	1.26967	0.187032	1680.69	0.665386	1.58599	1.67671e-05
plsY	plsY	I	glycerol-3-phosphate 1-O-acyltransferase PlsY	AR446_RS06330	263.929	-1.22696	-2.34074	1.63537e-05	263.929	-0.687346	-1.61032	0.0111637	263.929	-1.20502	-2.3054	0.000273359	263.929	-0.683827	-1.6064	0.0364676	263.929	-0.28029	-1.21444	0.634894	263.929	-0.722925	-1.65053	0.100673	263.929	-0.803845	-1.74575	0.364643	263.929	-0.903033	-1.86999	0.0194896
AR446_RS06475	fabH	I	ketoacyl-ACP synthase III	AR446_RS06475	595.312	0.326111	1.25363	0.102159	679.775	0.427566	1.34496	0.0215511	599.89	0.387439	1.30807	0.0575196	785.004	0.7663	1.7009	2.11097e-05	433.539	-0.125439	-1.09084	0.726509	486.054	0.0411215	1.02891	0.893353	542.387	0.124089	1.08982	0.804585	707.219	0.680032	1.60218	0.000634006
AR446_RS06770		I	fatty acid desaturase family protein	AR446_RS06770	32.1505	-0.533699	-1.44764	0.436203	32.1505	-1.70588	-3.26228	0.0144898	32.1505	-1.17359	-2.25572	0.144954	34.4653	0.00974551	1.00678	0.992294	32.1505	-0.560924	-1.47521	0.683865	43.5026	0.308668	1.23856	0.726423	32.1505	-6.77885	-109.809	0.731076	32.1505	-0.896407	-1.86142	0.378478
AR446_RS06790	prpE	I	propionyl-CoA synthetase	AR446_RS06790	1532.88	-1.83654	-3.57152	0	1532.88	-1.9833	-3.95398	0	1532.88	-1.68761	-3.22123	0	1532.88	-1.48309	-2.79547	0	1532.88	-1.96935	-3.91593	0	1532.88	-2.30782	-4.95135	0	1532.88	-2.1007	-4.28917	0	1532.88	-2.01665	-4.04644	0
AR446_RS07195	sbmA	I	putative transporter	AR446_RS07195	92.1295	-1.10521	-2.15131	0.000897407	92.1295	-1.47195	-2.77397	8.793e-06	92.1295	-1.26686	-2.40638	0.00343732	92.1295	-1.50632	-2.84085	0.000962151	92.1295	-1.45342	-2.73856	0.0535899	92.1295	-1.57504	-2.97944	0.0128348	92.1295	-1.27883	-2.42641	0.283549	92.1295	-1.05787	-2.08186	0.0354769
fabD	fabD	I	ACP S-malonyltransferase	AR446_RS07545	469.459	0.0965587	1.06922	0.700068	412.151	-0.181108	-1.13375	0.40815	405.548	-0.0641676	-1.04548	0.806995	470.707	0.141664	1.10318	0.576919	623.7	0.607216	1.52332	0.01883	400.867	-0.36899	-1.29145	0.228055	400.867	-0.538188	-1.45215	0.328315	400.867	-0.0972414	-1.06973	0.753829
AR446_RS01615	acpP1	IQ	acyl carrier protein	AR446_RS01615	139.158	-0.280519	-1.21463	0.686422	139.158	-0.406744	-1.32569	0.50641	139.158	-2.22036	-4.66008	0.0233899	139.158	-0.555648	-1.46983	0.470145	320.653	1.16664	2.24488	0.105306	251.628	0.725013	1.65292	0.328602	139.158	-6.84526	-114.982	0.730605	139.158	-0.963002	-1.94936	0.329316
AR446_RS01645		IQ	acyl carrier protein	AR446_RS01645	412.195	-0.0507402	-1.0358	0.905264	389.779	-0.270101	-1.20589	0.458276	476.172	0.207333	1.15455	0.619625	447.337	0.108349	1.07799	0.841983	423.411	0.0887348	1.06344	0.905996	1255.23	1.56034	2.94924	6.62493e-07	389.779	-0.901564	-1.86809	0.512674	445.083	0.165077	1.12123	0.77161
AR446_RS01670		IQ	acyl carrier protein	AR446_RS01670	158.454	0.361775	1.28501	0.585914	306.369	1.22037	2.33007	0.0162714	122.032	0.0371755	1.0261	0.962609	264.559	1.13879	2.20197	0.0476137	226.064	0.969997	1.95884	0.27698	390.28	1.66156	3.16359	0.00490031	344.451	1.40491	2.64801	0.179552	332.689	1.53106	2.88998	0.00758878
acpP	acpP	IQ	acyl carrier protein	AR446_RS05920	2477.59	-0.230916	-1.17358	0.259025	2477.59	-0.236349	-1.17801	0.219711	2477.59	-0.454301	-1.37012	0.0233899	2477.59	-0.509097	-1.42316	0.0110147	2477.59	-1.12359	-2.17889	7.32544e-05	3222.31	0.255285	1.19357	0.296756	2477.59	-0.478899	-1.39368	0.2652	2477.59	-0.288771	-1.2216	0.232924
prfA	prfA	J	peptide chain release factor 1	AR446_RS00180	640.069	-0.750526	-1.68241	1.18767e-05	640.069	-0.666957	-1.58772	6.76836e-05	640.069	-0.619938	-1.53681	0.000938263	640.069	-0.480617	-1.39534	0.0124149	640.069	-1.06188	-2.08766	4.85213e-05	640.069	-1.37579	-2.5951	1.01791e-08	640.069	-1.18558	-2.27455	0.00294918	640.069	-0.898142	-1.86366	1.49387e-05
rpsT	rpsT	J	30S ribosomal protein S20	AR446_RS00185	1109.18	0.0186164	1.01299	0.9515	999.694	-0.356959	-1.28072	0.127469	999.694	-0.157971	-1.11572	0.580967	999.694	-0.773518	-1.70943	0.00317239	999.694	-0.78158	-1.71901	0.0564521	999.694	-0.608708	-1.52489	0.0783962	999.694	-0.927547	-1.90204	0.16605	999.694	-1.2538	-2.38469	8.60428e-05
rplQ	rplQ	J	50S ribosomal protein L17	AR446_RS00260	1298.94	0.827431	1.77452	3.44663e-05	1499.39	0.944516	1.92454	8.52399e-07	1398.52	0.984164	1.97817	1.2723e-06	1683.2	1.24233	2.3658	2.51267e-10	1135.87	0.734758	1.66412	0.012158	1597.5	1.13293	2.19304	5.64128e-07	1498.46	0.965332	1.95251	0.00782187	1426.61	1.06796	2.09646	8.78518e-07
rpsD	rpsD	J	30S ribosomal protein S4	AR446_RS00270	1634.58	0.419823	1.33776	0.013039	1670.86	0.361572	1.28483	0.0344924	1528.61	0.37343	1.29543	0.0392921	1995.07	0.748557	1.68011	3.21446e-06	2182.11	0.937569	1.9153	1.86062e-07	1333.3	0.133427	1.0969	0.586599	1988.15	0.634518	1.55242	0.0154042	1750.99	0.62459	1.54177	0.000429591
rpsK	rpsK	J	30S ribosomal protein S11	AR446_RS00275	1545.5	0.324742	1.25244	0.0997359	1197.8	-0.132744	-1.09638	0.539799	1129.73	-0.0768964	-1.05475	0.763312	1219.74	0.0246317	1.01722	0.927225	1940.01	0.753603	1.686	0.000688947	1126.59	-0.264391	-1.20113	0.365493	1822.17	0.494448	1.40878	0.175509	1438.69	0.32697	1.25438	0.164491
rpmJ	rpmJ	J	50S ribosomal protein L36	AR446_RS00285	541.82	-0.10316	-1.07412	0.845088	531.33	-1.33631	-2.52504	0.00476155	531.33	-0.184027	-1.13605	0.748674	531.33	-1.74458	-3.35098	0.00653407	531.33	-0.243399	-1.18378	0.78873	531.33	-1.41596	-2.66837	0.098495	531.33	-7.77115	-218.449	0.694069	531.33	-1.89068	-3.7081	0.0193562
infA	infA	J	translation initiation factor IF-1	AR446_RS00290	513.654	-0.291355	-1.22379	0.418048	513.654	-0.978545	-1.97048	0.00208379	513.654	-0.194621	-1.14442	0.622294	513.654	-1.15991	-2.23443	0.00757721	513.654	-0.137094	-1.09969	0.842173	513.654	-1.89474	-3.71855	0.00522616	513.654	-8.66067	-404.689	0.651119	513.654	-0.574137	-1.48879	0.26367
rplM	rplM	J	50S ribosomal protein L13	AR446_RS00910	1047.18	0.617822	1.53456	0.00223202	1278.69	0.815997	1.76051	1.74793e-05	1050.49	0.672605	1.59395	0.00167253	999.723	0.592152	1.50749	0.00721452	1189.06	0.901863	1.86848	0.000418852	1289.02	0.924686	1.89827	5.92745e-05	1307.46	0.869886	1.82752	0.0151806	1095.3	0.787989	1.72667	0.000488608
rpsI	rpsI	J	30S ribosomal protein S9	AR446_RS00915	1613.11	0.855976	1.80998	2.83566e-06	1550.7	0.709163	1.63486	0.000115088	1450.13	0.752595	1.68482	0.000125258	1645.35	0.92572	1.89963	9.74297e-07	1553.23	0.90226	1.86899	0.000146717	1954.4	1.14001	2.20383	2.00339e-08	1564.16	0.74355	1.67429	0.0349649	1836.83	1.14868	2.21711	2.3747e-09
truD	truD	J	tRNA pseudouridine(13) synthase TruD	AR446_RS01020	110.838	-0.276978	-1.21165	0.421189	110.838	-0.31995	-1.24829	0.304067	110.838	-0.757521	-1.69058	0.0360723	110.838	-0.555526	-1.4697	0.134753	110.838	-0.277617	-1.21219	0.683865	110.838	-0.136573	-1.09929	0.803048	110.838	-2.41068	-5.31724	0.108063	110.838	-1.93148	-3.81446	0.000596867
prfB	prfB	J	peptide chain release factor 2	AR446_RS01030	345.861	0.0145633	1.01015	0.95966	312.604	-0.295553	-1.22736	0.175514	312.604	-0.392075	-1.31228	0.100555	312.604	-0.429607	-1.34687	0.0771144	312.604	-0.608591	-1.52477	0.0909416	312.604	-0.534292	-1.44823	0.0811221	312.604	-0.984905	-1.97918	0.0824632	312.604	-0.743569	-1.67431	0.00609554
rsfS	rsfS	J	ribosome silencing factor	AR446_RS01215	272.843	0.496419	1.41071	0.226293	196.751	-0.0641378	-1.04546	0.901511	193.964	0.0554888	1.03921	0.922711	210.252	0.162416	1.11916	0.786715	319.393	0.822914	1.76898	0.183557	225.575	0.229175	1.17216	0.735584	811.093	1.99569	3.98806	0.000113472	193.051	0.103525	1.0744	0.888215
tsaD	tsaD	J	tRNA (adenosine(37)-N6)-threonylcarbamoyltransferase complex transferase subunit TsaD	AR446_RS01510	152.058	0.491134	1.40555	0.116475	175.524	0.608124	1.52428	0.0360358	176.533	0.756349	1.68921	0.0141867	134.519	0.35567	1.27958	0.339529	134.696	0.416955	1.33511	0.505143	191.075	0.827011	1.77401	0.0251536	157.873	0.476693	1.39155	0.616902	130.699	0.378183	1.2997	0.386053
AR446_RS01955	pnp	J	polyribonucleotide nucleotidyltransferase	AR446_RS01955	249.421	0.74121	1.67158	9.55132e-05	245.733	0.629827	1.54738	0.00109657	284.667	0.982072	1.9753	1.98355e-07	282.931	0.964215	1.951	5.00602e-07	178.904	0.362932	1.28604	0.289398	201.103	0.437975	1.3547	0.109377	190.325	0.283369	1.21703	0.64568	238.889	0.784386	1.72236	0.000325542
rpsB	rpsB	J	30S ribosomal protein S2	AR446_RS02390	1864.64	-0.508436	-1.42251	0.000884027	1864.64	-0.554579	-1.46874	0.000190553	1864.64	-0.607121	-1.52322	0.000113991	1864.64	-0.420273	-1.33818	0.010556	1864.64	-0.321915	-1.24999	0.138242	1864.64	-0.556272	-1.47046	0.00209636	1864.64	-0.749861	-1.68163	0.00466063	1864.64	-0.523501	-1.43744	0.00242
AR446_RS02690	prmA	J	50S ribosomal protein L11 methyltransferase	AR446_RS02690	195.356	0.287563	1.22058	0.366527	346.063	1.02204	2.03078	1.8232e-05	238.647	0.626258	1.54356	0.0319054	335.168	1.10679	2.15366	1.55133e-05	202.978	0.443374	1.35978	0.376483	313.741	0.977296	1.96877	0.00186353	156.2	-0.102573	-1.07369	0.905606	148.711	-0.000159226	-1.00011	0.999557
smpB	smpB	J	SsrA-binding protein SmpB	AR446_RS02745	426.606	-0.293149	-1.22531	0.301118	426.606	-0.429207	-1.34649	0.0973319	426.606	-0.130193	-1.09444	0.690416	426.606	-0.749962	-1.68175	0.0124512	426.606	-0.715108	-1.64161	0.138341	426.606	-0.553305	-1.46744	0.1724	426.606	-0.478587	-1.39338	0.57365	426.606	-0.840225	-1.79033	0.0172846
AR446_RS02830	leuS	J	leucine--tRNA ligase	AR446_RS02830	330.976	0.869434	1.82695	3.44065e-07	371.533	0.946265	1.92688	9.54823e-09	386.692	1.14409	2.21006	9.63259e-12	319.475	0.859642	1.81459	1.54671e-06	347.709	1.04146	2.05831	5.30677e-07	288.018	0.676246	1.59798	0.00169176	239.827	0.337005	1.26313	0.460769	316.998	0.912637	1.88248	1.31018e-06
AR446_RS02935	rpsF	J	30S ribosomal protein S6	AR446_RS02935	1117.88	-0.578004	-1.49278	0.0032869	1117.88	-0.429744	-1.34699	0.0298912	1117.88	-0.272495	-1.20789	0.236464	1117.88	-0.286963	-1.22007	0.226089	1188.09	0.0576955	1.0408	0.874914	1117.88	-0.621667	-1.53865	0.0237432	1117.88	-0.492019	-1.40641	0.334822	1117.88	-0.484392	-1.399	0.0547297
gatA	gatA	J	Asp-tRNA(Asn)/Glu-tRNA(Gln) amidotransferase subunit GatA	AR446_RS02990	361.213	0.170247	1.12525	0.448488	406.028	0.249017	1.1884	0.219711	376.065	0.278646	1.21306	0.202295	455.11	0.544758	1.45878	0.00568485	358.826	0.261709	1.1989	0.437446	320.526	0.00535077	1.00372	0.986286	601.027	0.836716	1.78598	0.0052245	445.409	0.577916	1.49269	0.00626479
AR446_RS03640	pheT	J	phenylalanine--tRNA ligase subunit beta	AR446_RS03640	246.305	0.605106	1.52109	0.00134069	289.084	0.746189	1.67736	2.95744e-05	229.904	0.555979	1.47017	0.00638564	260.724	0.728382	1.65678	0.000183938	186.663	0.306216	1.23646	0.369715	287.668	0.836284	1.78544	0.000100604	239.87	0.499031	1.41326	0.21833	302.601	1.00741	2.01029	2.04673e-07
mnmE	mnmE	J	tRNA uridine-5-carboxymethylaminomethyl(34) synthesis GTPase MnmE	AR446_RS03925	115.331	2.13525	4.39313	3.51435e-08	129.094	2.20811	4.62069	4.59453e-09	98.1008	1.95117	3.86688	9.69331e-06	97.7166	1.93625	3.82708	1.35413e-05	78.5864	1.67961	3.20341	0.00480199	123.339	2.23543	4.70904	2.22942e-06	119.741	2.11576	4.33419	0.00233016	107.392	2.13511	4.3927	3.42455e-06
rnpA	rnpA	J	ribonuclease P protein component	AR446_RS03945	467.496	-0.262652	-1.19968	0.409583	467.496	-0.568869	-1.48336	0.0412163	467.496	-0.612268	-1.52866	0.0611845	467.496	-0.367877	-1.29045	0.289749	467.496	-0.578647	-1.49345	0.304191	467.496	-0.344713	-1.2699	0.45547	567.765	0.0809194	1.05769	0.910574	467.496	-0.82372	-1.76996	0.0359395
rpmH	rpmH	J	50S ribosomal protein L34	AR446_RS03950	2895.05	-0.318842	-1.24733	0.142761	2895.05	-1.23841	-2.35939	1.55319e-10	2895.05	-0.481676	-1.39636	0.0329155	2895.05	-1.57572	-2.98085	6.78258e-11	2895.05	-0.397639	-1.31735	0.263395	2895.05	-0.144645	-1.10546	0.643507	2895.05	-0.909422	-1.87829	0.0817283	2895.05	-1.45011	-2.73228	1.24436e-07
metG	metG	J	methionine--tRNA ligase	AR446_RS04110	248.529	0.31889	1.24737	0.134855	261.396	0.301779	1.23266	0.146763	247.423	0.362731	1.28586	0.0983018	239.862	0.308951	1.23881	0.182758	257.367	0.470238	1.38534	0.105306	245.399	0.307978	1.23797	0.274783	181.897	-0.307703	-1.23774	0.649937	319.995	0.788841	1.72769	0.000136854
trmA	trmA	J	tRNA (uridine(54)-C5)-methyltransferase TrmA	AR446_RS04145	27.3093	3.16401	8.9632	0.0120855	41.3556	3.67351	12.7596	0.00254085	22.6499	2.93114	7.62713	0.0272939	24.5519	3.03448	8.1935	0.0213203	28.7717	3.28753	9.76437	0.0289179	30.1042	3.26464	9.61066	0.0179781	24.3551	2.865	7.28536	0.175892	30.2444	3.38141	10.4209	0.0111101
AR446_RS04440	valS	J	valine--tRNA ligase	AR446_RS04440	317.807	0.468239	1.38342	0.00734909	341.836	0.483464	1.3981	0.00493023	319.599	0.526628	1.44056	0.00363364	309.892	0.473124	1.38811	0.0105878	277.791	0.375164	1.29699	0.143082	296.407	0.37511	1.29694	0.0973835	416.162	0.789335	1.72828	0.00312569	245.792	0.203156	1.15121	0.407267
AR446_RS04490	hisS	J	histidine--tRNA ligase	AR446_RS04490	143.563	1.27543	2.42072	2.73439e-05	135.456	1.10186	2.14631	0.00034259	109.128	0.930127	1.90544	0.00869721	129.187	1.16412	2.24097	0.000570768	136.191	1.29888	2.46037	0.00551407	113.553	0.943619	1.92335	0.0453591	237.775	1.93246	3.81704	2.96258e-05	140.925	1.35313	2.55465	0.000127302
rplS	rplS	J	50S ribosomal protein L19	AR446_RS04685	2585.66	-0.0499671	-1.03524	0.815724	2444.03	-0.670226	-1.59132	2.61048e-05	2444.03	-0.28463	-1.2181	0.131405	2444.03	-0.780691	-1.71795	7.48416e-06	2444.03	-0.448589	-1.3647	0.0684407	2444.03	-0.365927	-1.28871	0.0972768	2444.03	-0.483726	-1.39835	0.172013	2444.03	-0.582978	-1.49794	0.0027958
rimM	rimM	J	16S rRNA processing protein RimM	AR446_RS04695	254.187	0.311384	1.2409	0.365432	323.673	0.569819	1.48434	0.0515019	293.64	0.56947	1.48398	0.079844	307.688	0.627748	1.54515	0.0535328	186.949	-1.70965	-3.27082	0.0430941	424.972	1.05877	2.08315	0.00166974	294.697	0.456001	1.37173	0.644806	228.723	0.264529	1.20124	0.558792
rpsP	rpsP	J	30S ribosomal protein S16	AR446_RS04705	1660.58	0.591811	1.50714	0.00571576	1340.36	0.192996	1.14314	0.429128	1081.83	0.0242352	1.01694	0.935433	1005.73	-0.4427	-1.35915	0.1184	1603.27	0.641966	1.56045	0.0404038	2013.02	0.876531	1.83595	0.00042037	1861.24	0.688228	1.6113	0.116167	1468.65	0.520082	1.43404	0.0494852
AR446_RS04715	rluA	J	RluA family pseudouridine synthase	AR446_RS04715	68.9489	-0.775142	-1.71136	0.13533	68.9489	-0.358771	-1.28233	0.464688	68.9489	-1.62938	-3.0938	0.0138136	68.9489	-1.04197	-2.05904	0.0940986	68.9489	-0.342197	-1.26769	0.726509	76.1901	0.0192769	1.01345	0.977422	68.9489	-7.55005	-187.409	0.703026	68.9489	-0.266455	-1.20285	0.713679
rsmH	rsmH	J	16S rRNA (cytosine(1402)-N(4))-methyltransferase RsmH	AR446_RS04790	109.985	0.440166	1.35676	0.249997	82.4839	-0.0640705	-1.04541	0.879666	139.291	0.830489	1.77829	0.019982	126.503	0.6827	1.60514	0.104136	156.216	1.04542	2.06397	0.0402086	148.857	0.882463	1.84352	0.064426	141.681	0.735741	1.66525	0.409392	73.958	-0.510714	-1.42476	0.430529
aspS	aspS	J	aspartate--tRNA ligase	AR446_RS05010	867.674	0.371319	1.29353	0.0206963	913.773	0.356076	1.27994	0.025688	771.307	0.251787	1.19068	0.156159	718.35	0.140168	1.10203	0.471323	950.822	0.604395	1.52034	0.000789553	743.804	0.156603	1.11466	0.481479	711.512	0.017434	1.01216	0.952552	875.729	0.490209	1.40465	0.00376212
mnmC	mnmC	J	bifunctional tRNA (5-methylaminomethyl-2-thiouridine)(34)-methyltransferase MnmD/FAD-dependent 5-carboxymethylaminomethyl-2-thiouridine(34) oxidoreductase MnmC	AR446_RS05240	24.9203	2.24972	4.7559	0.00333356	44.3868	2.99154	7.95324	2.653e-05	26.869	2.4035	5.29084	0.00245865	47.8487	3.22339	9.33978	9.23768e-06	39.8197	3.0072	8.04001	0.000450686	31.2479	2.56728	5.9269	0.00289049	14.4459	1.3811	2.60466	0.512674	14.9492	1.61179	3.0563	0.107784
trmB	trmB	J	tRNA (guanosine(46)-N7)-methyltransferase TrmB	AR446_RS05290	309.611	0.0993606	1.0713	0.70105	362.805	0.238103	1.17944	0.272264	370.913	0.410152	1.32883	0.063771	402.06	0.517405	1.43138	0.0155538	279.208	0.0513712	1.03625	0.905996	263.858	-0.636515	-1.55457	0.043616	376.68	0.314284	1.24339	0.564243	311.844	0.21522	1.16088	0.457214
AR446_RS05300	rluD	J	RluA family pseudouridine synthase	AR446_RS05300	552.388	-0.279249	-1.21356	0.167704	552.388	-0.47264	-1.38765	0.0104975	552.388	-0.289955	-1.2226	0.174571	552.388	-0.557723	-1.47194	0.0063237	552.388	-0.105177	-1.07563	0.746626	552.388	-0.938487	-1.91652	0.000197679	552.388	-1.35833	-2.56389	0.00379616	552.388	-0.478676	-1.39346	0.0370808
efp	efp	J	elongation factor P	AR446_RS05350	1155.88	0.18855	1.13962	0.367862	926.032	-0.230703	-1.17341	0.241181	1050.92	0.101546	1.07292	0.66334	934.79	-0.0763498	-1.05435	0.761888	971.122	0.038438	1.027	0.906042	1718.26	0.767763	1.70263	5.85177e-05	926.032	-0.426032	-1.34353	0.358392	1117.13	0.244908	1.18502	0.305225
AR446_RS05395	proS	J	proline--tRNA ligase	AR446_RS05395	363.22	0.85067	1.80334	3.46655e-06	274.03	0.354376	1.27843	0.0893082	255.518	0.393678	1.31374	0.0778306	301.545	0.623498	1.54061	0.00252237	317.599	0.757957	1.69109	0.00302941	183.857	-0.215295	-1.16094	0.533682	294.697	0.481237	1.39594	0.26783	293.729	0.649831	1.56898	0.00360381
AR446_RS05640	rpsL	J	30S ribosomal protein S12	AR446_RS05640	4348.9	-0.527425	-1.44135	0.000417962	4348.9	-0.553005	-1.46714	0.000154733	4348.9	-0.496798	-1.41108	0.00166621	4348.9	-0.361567	-1.28482	0.0279295	4348.9	-0.0955137	-1.06845	0.705561	4348.9	-0.630624	-1.54823	0.000279147	4348.9	-0.353601	-1.27775	0.198224	4348.9	-0.38189	-1.30305	0.027652
rplL	rplL	J	50S ribosomal protein L7/L12	AR446_RS05705	2935.25	0.467463	1.38268	0.00449162	2825.4	0.322526	1.25052	0.0609757	2493.61	0.282542	1.21634	0.131466	2460.49	0.254241	1.19271	0.190507	2611.03	0.399682	1.31922	0.0793115	3501.68	0.729411	1.65796	3.53826e-05	3543.38	0.671302	1.59251	0.00792502	3006.08	0.607389	1.5235	0.000561215
AR446_RS05710	rplJ	J	50S ribosomal protein L10	AR446_RS05710	1358.31	0.529152	1.44308	0.00380514	1932.36	0.94769	1.92878	7.33575e-09	1295.69	0.511339	1.42537	0.00922549	1344.81	0.555983	1.47017	0.00419609	1392.55	0.666006	1.58667	0.00538537	1716.01	0.873641	1.83228	1.17873e-05	2376	1.26773	2.40783	1.56275e-07	1418.09	0.696734	1.62083	0.000500144
AR446_RS05715	rplA	J	50S ribosomal protein L1	AR446_RS05715	1604.96	0.518275	1.43224	0.00144249	1871.16	0.649728	1.56887	2.77953e-05	1533.45	0.502813	1.41697	0.00345103	1996.84	0.874667	1.83358	2.02113e-08	2172.14	1.0558	2.07886	1.20908e-09	2066.48	0.890274	1.85353	1.40121e-07	2342.46	0.995892	1.99431	3.57922e-06	1782.87	0.775439	1.71171	3.73097e-06
rplK	rplK	J	50S ribosomal protein L11	AR446_RS05720	945.146	0.627117	1.54448	0.00266992	984.192	0.595603	1.5111	0.0043394	765.118	0.372657	1.29474	0.133804	1013.17	0.768533	1.70354	0.000424965	956.153	0.744602	1.67551	0.0103195	1365.98	1.16538	2.24292	1.90269e-07	684.859	0.0947888	1.06791	0.866636	998.652	0.811878	1.7555	0.000507856
rpmG	rpmG	J	50S ribosomal protein L33	AR446_RS05740	181.406	-3.69917	-12.9886	0.00279244	181.406	-0.646079	-1.56491	0.310645	199.453	0.0550662	1.03891	0.94048	264.247	0.449553	1.36562	0.516573	197.059	0.0875671	1.06258	0.935629	309.279	0.639966	1.55829	0.430668	181.406	-6.70923	-104.635	0.731076	241.67	0.384608	1.30551	0.635897
AR446_RS05865	rpmB	J	50S ribosomal protein L28	AR446_RS05865	1996.87	-0.318326	-1.24688	0.143512	1996.87	-0.359133	-1.28265	0.0820876	1996.87	-0.298919	-1.23022	0.201749	1996.87	-0.269627	-1.2055	0.273938	1996.87	-0.206053	-1.15353	0.604247	2101.51	-0.0501048	-1.03534	0.875102	2448.25	0.0949412	1.06802	0.843976	1996.87	-0.603831	-1.51975	0.0187361
gatC	gatC	J	Asp-tRNA(Asn)/Glu-tRNA(Gln) amidotransferase subunit GatC	AR446_RS06130	849.938	0.0565664	1.03999	0.846386	746.129	-0.352069	-1.27639	0.161829	746.129	-0.178262	-1.13152	0.558725	746.129	-0.581444	-1.49635	0.0445806	746.129	-0.0709914	-1.05044	0.886329	746.129	-0.192376	-1.14264	0.625822	1565.58	0.869204	1.82665	0.0294816	1038.79	0.451258	1.36723	0.112328
AR446_RS06270	rpsU	J	30S ribosomal protein S21	AR446_RS06270	9641.63	-0.482879	-1.39753	0.00108374	9641.63	-0.345521	-1.27061	0.0232125	9641.63	-0.293379	-1.22551	0.0721372	9641.63	-0.638833	-1.55707	1.81414e-05	9641.63	-0.181827	-1.13432	0.437446	12774.8	0.282212	1.21606	0.107598	9641.63	-0.496334	-1.41062	0.0385067	9641.63	-0.413048	-1.3315	0.0131895
rpmF	rpmF	J	50S ribosomal protein L32	AR446_RS06465	1216.53	-0.611944	-1.52832	0.0226546	1247.36	-0.185073	-1.13687	0.50588	1270.44	-0.0184191	-1.01285	0.958524	1216.53	-0.429067	-1.34636	0.180182	1216.53	-0.220818	-1.16539	0.683865	2285.93	0.785227	1.72336	0.00575596	1262.99	-0.144911	-1.10566	0.841836	1216.53	-0.52723	-1.44116	0.156311
AR446_RS06570	ctc	J	50S ribosomal protein L25/general stress protein Ctc	AR446_RS06570	2705.17	0.0457261	1.0322	0.821038	2661.76	-0.0675338	-1.04792	0.71969	2473.79	-0.0329499	-1.0231	0.877079	2392.89	-0.238471	-1.17974	0.190099	2674.24	0.130248	1.09448	0.619951	3662.96	0.490453	1.40489	0.00373932	2392.89	-0.607274	-1.52338	0.0316682	3097.35	0.346593	1.27155	0.0470379
rplT	rplT	J	50S ribosomal protein L20	AR446_RS06935	1059.23	-0.586868	-1.50198	0.00401834	1059.23	-0.270165	-1.20595	0.207273	1059.23	-0.883141	-1.84439	8.54771e-05	1059.23	-0.567272	-1.48172	0.0137751	1076.87	-0.00632399	-1.00439	0.986008	1076.58	-0.100325	-1.07202	0.750003	1059.23	-1.01938	-2.02704	0.0589931	1059.23	-0.312107	-1.24152	0.27096
rpmI	rpmI	J	50S ribosomal protein L35	AR446_RS06940	796.204	-1.10463	-2.15044	0.000121475	796.204	-0.732147	-1.66111	0.00815453	796.204	-0.763971	-1.69816	0.0197382	796.204	-0.826427	-1.77329	0.0137751	796.204	-0.441484	-1.358	0.443729	796.204	-0.536958	-1.45091	0.235859	796.204	-1.13817	-2.20101	0.224215	796.204	-0.239992	-1.18099	0.566138
frr	frr	J	ribosome recycling factor	AR446_RS06980	1028.65	-0.23182	-1.17432	0.258796	1028.65	-0.581308	-1.49621	0.00106865	1028.65	-0.219201	-1.16409	0.313129	1028.65	-0.438606	-1.35529	0.0318616	1028.65	-0.855646	-1.80957	0.00226006	1028.65	-0.683545	-1.60608	0.00476706	1028.65	-0.933594	-1.91003	0.0269796	1028.65	-0.179236	-1.13228	0.485462
AR446_RS07040	infC	J	translation initiation factor IF-3	AR446_RS07040	260.064	0.988739	1.98445	0.00276368	283.052	1.021	2.02933	0.00159989	257.996	1.02712	2.03796	0.00398259	261.262	1.03614	2.05073	0.00391074	181.112	0.567486	1.48194	0.430938	284.25	1.12282	2.17773	0.0134229	119.487	-1.41445	-2.66558	0.435964	253.843	1.05833	2.08252	0.0142585
AR446_RS07045	thrS	J	threonine--tRNA ligase	AR446_RS07045	342.71	0.599505	1.5152	0.0011665	384.697	0.676295	1.59803	0.0001363	311.657	0.512782	1.4268	0.0114332	269.207	0.292595	1.22484	0.198657	461.874	1.13078	2.18977	4.71733e-08	446.266	0.987614	1.9829	7.49468e-07	439.846	0.891476	1.85507	0.00309219	368.689	0.810335	1.75362	4.83467e-05
AR446_RS07135	def	J	peptide deformylase	AR446_RS07135	344.157	-1.17477	-2.25757	1.32812e-05	344.157	-0.465881	-1.38116	0.0762386	344.157	-0.814113	-1.75822	0.00724827	344.157	-0.754198	-1.68669	0.0145291	344.157	-0.82758	-1.77471	0.100414	344.157	-1.27006	-2.41172	0.00389732	344.157	-1.96912	-3.91528	0.0547765	344.157	-0.319339	-1.24776	0.408529
rimP	rimP	J	ribosome maturation factor RimP	AR446_RS07430	306.57	0.903846	1.87105	0.00573591	444.373	1.34908	2.5475	4.82086e-06	230.15	0.540844	1.45482	0.218112	266.682	0.743915	1.67471	0.0762486	258.751	0.759371	1.69275	0.204538	184.592	0.179927	1.13283	0.786372	179.208	0.0621953	1.04405	0.949875	284.359	0.900104	1.8662	0.0395626
ybeY	ybeY	J	rRNA maturation RNase YbeY	AR446_RS07520	86.9095	0.484983	1.39957	0.47118	56.5561	-0.256164	-1.1943	0.724554	56.5561	-0.205937	-1.15344	0.809407	84.2552	0.480989	1.3957	0.526805	153.59	1.39975	2.63856	0.0723063	100.44	0.696995	1.62112	0.431753	130.013	0.990524	1.98691	0.503268	188.36	1.69932	3.24748	0.00364733
AR446_RS07635	fmt	J	methionyl-tRNA formyltransferase	AR446_RS07635	139.819	-1.35402	-2.55623	2.34574e-05	139.819	-0.342921	-1.26832	0.262112	139.819	-0.53905	-1.45302	0.129713	141.466	-0.0730597	-1.05195	0.862687	170.656	0.256741	1.19478	0.649581	139.819	-2.49598	-5.6411	0.00078213	144.459	-0.151914	-1.11104	0.854994	139.819	-0.324626	-1.25234	0.470541
AR446_RS07760	rplO	J	50S ribosomal protein L15	AR446_RS07760	1236.68	-0.487025	-1.40155	0.0111717	1236.68	-0.973527	-1.96363	6.22941e-08	1236.68	-0.672686	-1.59404	0.00116435	1236.68	-0.466479	-1.38173	0.0293433	1236.68	-0.144025	-1.10498	0.686804	1236.68	-1.05881	-2.08321	6.47384e-05	1236.68	-0.693722	-1.61745	0.133117	1236.68	-0.323797	-1.25162	0.202262
rpsE	rpsE	J	30S ribosomal protein S5	AR446_RS07765	1666.3	-0.988372	-1.98394	2.32248e-09	1666.3	-0.540301	-1.45428	0.00135951	1666.3	-0.777847	-1.71457	1.50291e-05	1666.3	-0.244593	-1.18476	0.23474	1666.3	-0.621695	-1.53868	0.0143014	1666.3	-1.33383	-2.52071	8.28933e-09	1666.3	-0.67858	-1.60056	0.0651424	1666.3	-0.607998	-1.52414	0.00294373
AR446_RS07770	rplR	J	50S ribosomal protein L18	AR446_RS07770	1078.61	-0.62518	-1.5424	0.00191088	1078.61	-0.754939	-1.68756	0.000101996	1078.61	-0.426309	-1.34379	0.0624584	1112.7	-0.0450454	-1.03172	0.875421	1078.61	-0.327335	-1.25469	0.382262	1078.61	-0.202008	-1.1503	0.527743	1485.87	0.262954	1.19993	0.625649	1078.61	-0.350411	-1.27492	0.202262
rplF	rplF	J	50S ribosomal protein L6	AR446_RS07775	1772.51	-0.507656	-1.42174	0.00190988	1772.51	-0.679541	-1.60163	1.47021e-05	1772.51	-0.380257	-1.30157	0.0345362	1909.79	0.0176671	1.01232	0.9395	1772.51	-0.218068	-1.16317	0.437446	1772.51	-0.235162	-1.17704	0.304726	1772.51	-0.298136	-1.22955	0.418457	1772.51	-0.187405	-1.13871	0.403541
rpsH	rpsH	J	30S ribosomal protein S8	AR446_RS07780	863.124	-0.626144	-1.54343	0.00274733	863.124	-0.65457	-1.57415	0.00135963	863.124	-0.911984	-1.88163	8.97535e-05	872.907	-0.0736725	-1.05239	0.800695	1002.22	0.185256	1.13702	0.637236	889.957	-0.0796176	-1.05674	0.813216	863.124	-0.301634	-1.23254	0.663755	887.17	0.0139396	1.00971	0.960225
AR446_RS07785	rpsZ	J	type Z 30S ribosomal protein S14	AR446_RS07785	1007.98	-0.327925	-1.25521	0.246473	1007.98	-0.432475	-1.34955	0.0982586	1007.98	-0.813431	-1.75739	0.00647892	1160.25	0.11284	1.08135	0.734181	1007.98	-0.19593	-1.14546	0.70864	1101.6	0.00415959	1.00289	0.990393	1925.04	0.733375	1.66252	0.122971	1593.69	0.634535	1.55244	0.0204343
rplE	rplE	J	50S ribosomal protein L5	AR446_RS07790	1727.45	-0.599471	-1.51516	0.000198852	1727.45	-0.650822	-1.57006	3.47081e-05	1727.45	-0.661262	-1.58147	0.000110919	1727.45	-0.201838	-1.15016	0.306201	1727.45	-0.169284	-1.1245	0.563248	1727.45	-0.478249	-1.39305	0.0208043	1727.45	-0.263599	-1.20047	0.500153	1727.45	-0.101648	-1.073	0.663887
rpsQ	rpsQ	J	30S ribosomal protein S17	AR446_RS07805	761.151	-0.381111	-1.30234	0.165595	889.32	0.00321223	1.00223	0.991548	761.151	-0.801994	-1.74351	0.00669312	761.151	-0.125298	-1.09073	0.719096	994.68	0.355386	1.27933	0.415172	845.607	0.0278065	1.01946	0.945204	947.241	0.116199	1.08388	0.854994	914.894	0.239406	1.18051	0.489919
rpsC	rpsC	J	30S ribosomal protein S3	AR446_RS07820	1437.13	0.00614329	1.00427	0.981304	1655.79	0.120519	1.08713	0.510649	1418	0.0371183	1.02606	0.865399	2141.03	0.622444	1.53948	8.11945e-05	1710.93	0.358774	1.28234	0.10266	1447.71	0.0242102	1.01692	0.921538	1737.96	0.212617	1.15879	0.568052	1689.03	0.344675	1.26987	0.0655373
rplV	rplV	J	50S ribosomal protein L22	AR446_RS07825	1830.71	0.609019	1.52522	0.000529956	1808.18	0.501249	1.41544	0.00514965	1476.83	0.349483	1.2741	0.086186	2218.72	0.927517	1.902	6.43591e-08	2022.27	0.8535	1.80688	5.9633e-05	1104.84	-0.111862	-1.08062	0.707859	2145.22	0.769818	1.70505	0.00898495	1533.79	0.459282	1.37486	0.0314941
rpsS	rpsS	J	30S ribosomal protein S19	AR446_RS07830	705.775	0.550368	1.46446	0.0465469	912.588	0.831002	1.77892	0.000840257	812.195	0.802972	1.74469	0.00363364	1307.05	1.47984	2.78919	6.67037e-10	592.575	0.399051	1.31864	0.443729	610.332	0.348001	1.2728	0.419441	658.366	0.381862	1.30302	0.676276	905.161	1.01414	2.01969	0.000439703
rplB	rplB	J	50S ribosomal protein L2	AR446_RS07835	2139.02	0.453127	1.369	0.00306178	2123.94	0.352997	1.27721	0.0253303	1931.45	0.356168	1.28002	0.0318052	2698.06	0.829337	1.77687	1.00322e-08	1973.2	0.437807	1.35454	0.02325	1426.56	-0.160494	-1.11767	0.476208	1803.29	0.139168	1.10127	0.724801	1707.58	0.233738	1.17588	0.232188
AR446_RS07840	rplW	J	50S ribosomal protein L23	AR446_RS07840	786.898	0.504374	1.41851	0.0562628	806.119	0.449288	1.36537	0.0891397	818.443	0.611228	1.52756	0.027225	1164.83	1.11097	2.15991	4.31312e-06	888.863	0.780576	1.71782	0.0328441	610.332	0.145322	1.10598	0.739008	658.366	0.179266	1.13231	0.824733	603.441	0.227087	1.17047	0.565343
rplD	rplD	J	50S ribosomal protein L4	AR446_RS07845	1147.56	0.679169	1.60122	0.000120489	999.061	0.389383	1.30983	0.0417255	1037.05	0.583382	1.49836	0.0025198	1207.98	0.794401	1.73436	1.26177e-05	1248.2	0.901328	1.86778	3.22868e-05	699.648	-0.0270315	-1.01891	0.931955	991.907	0.401101	1.32052	0.333542	892.579	0.422238	1.34	0.0618178
AR446_RS07850	rplC	J	50S ribosomal protein L3	AR446_RS07850	1709.8	0.413811	1.3322	0.015051	1645.67	0.268747	1.20476	0.136321	1345.85	0.118859	1.08588	0.580986	2025.83	0.699712	1.62418	1.89534e-05	1940.14	0.697132	1.62128	0.000400247	1171.77	-0.239465	-1.18055	0.345156	1427.44	0.0857684	1.06125	0.824733	1434.29	0.265909	1.20239	0.221977
AR446_RS07860	rluB	J	rRNA pseudouridine synthase	AR446_RS07860	85.5629	0.904056	1.87132	0.0746197	92.8756	0.932411	1.90846	0.0571086	97.1092	1.1357	2.19726	0.0275511	112.783	1.3418	2.53468	0.0067269	41.6378	-0.0486503	-1.0343	0.964229	112.935	1.30785	2.47572	0.0267967	104.42	1.11866	2.17145	0.307154	57.6311	0.439787	1.3564	0.565343
rsmA	ksgA	J	16S rRNA (adenine(1518)-N(6)/adenine(1519)-N(6))- dimethyltransferase RsmA	AR446_RS07870	319.412	0.868469	1.82572	0.00048087	339.896	0.868224	1.82541	0.000370955	250.425	0.567857	1.48232	0.0537932	307.487	0.854683	1.80836	0.00165304	159.638	-0.310708	-1.24032	0.651382	159.638	-0.169669	-1.1248	0.73422	166.81	-0.135653	-1.09859	0.866636	159.638	-0.468453	-1.38362	0.299221
mnmA	mnmA	J	tRNA 2-thiouridine(34) synthase MnmA	AR446_RS08270	380.044	-0.559934	-1.4742	0.00574536	380.044	-0.42468	-1.34227	0.0366928	380.044	-0.500366	-1.41457	0.0272498	380.044	-0.375647	-1.29742	0.109924	380.044	-0.779729	-1.71681	0.0208549	380.044	-0.927591	-1.9021	0.00135406	380.044	-0.741565	-1.67199	0.162257	380.044	-1.03324	-2.04661	7.82331e-05
rplU	rplU	J	50S ribosomal protein L21	AR446_RS08445	2305.62	-0.706439	-1.63177	2.97064e-05	2305.62	-0.767198	-1.70196	3.2717e-06	2305.62	-0.436555	-1.35337	0.021624	2305.62	-0.744151	-1.67499	5.57762e-05	2305.62	-0.463701	-1.37908	0.0793115	2305.62	-0.385427	-1.30625	0.100165	2305.62	-0.991636	-1.98844	0.00872755	2305.62	-0.778523	-1.71537	0.00014904
AR446_RS08605	rnc	J	ribonuclease III	AR446_RS08605	205.044	0.670639	1.59178	0.0371396	174.744	0.350385	1.2749	0.310645	125.286	0.0113129	1.00787	0.983792	118.831	-0.0738429	-1.05252	0.895544	117.511	-0.950903	-1.93308	0.26547	117.511	-0.310587	-1.24021	0.639171	196.465	0.540204	1.45418	0.595743	211.442	0.819744	1.76509	0.0500083
tet(O)	tetP	J	tetracycline resistance ribosomal protection protein Tet(O)	AR446_RS08750	1498.52	-0.747354	-1.67871	4.88398e-08	1498.52	-0.900877	-1.8672	1.18631e-11	1498.52	-0.74717	-1.6785	9.41843e-08	1498.52	-0.673909	-1.59539	2.1706e-06	1498.52	-1.13011	-2.18875	5.29399e-12	1498.52	-1.35988	-2.56664	0	1498.52	-1.31606	-2.48985	2.55533e-10	1498.52	-1.23908	-2.36047	0
AR446_RS00265 (rpoA)	rpoA	K	DNA-directed RNA polymerase subunit alpha	AR446_RS00265	1024.27	0.817723	1.76262	3.7961e-07	1446.64	1.22586	2.33895	0	960.845	0.775785	1.71212	3.93779e-06	1459.65	1.3699	2.58453	0	1483.19	1.45268	2.73716	0	1042.67	0.850778	1.80347	4.17589e-06	1595.55	1.38919	2.61931	3.51477e-11	1096.25	1.02117	2.02956	1.80256e-09
AR446_RS00470		K	MerR family transcriptional regulator	AR446_RS00470	127.746	-1.24928	-2.37723	0.0143119	127.746	-0.765495	-1.69995	0.111887	127.746	-1.7071	-3.26503	0.00906725	127.746	-1.9188	-3.78107	0.00623282	127.746	-0.0997213	-1.07157	0.912953	127.746	-1.84983	-3.60457	0.0660813	127.746	-0.24573	-1.18569	0.852832	127.746	-1.33674	-2.52581	0.0792327
AR446_RS01485	FbpA	K	DUF814 domain-containing protein	AR446_RS01485	30.8724	-0.685442	-1.60819	0.246473	30.8724	-1.44868	-2.72958	0.0127939	30.8724	-1.99465	-3.9852	0.0142429	30.8724	-0.901583	-1.86812	0.196985	30.8724	-0.972589	-1.96236	0.443729	30.8724	-0.422869	-1.34059	0.642791	30.8724	-0.799574	-1.74059	0.724801	30.8724	-0.898433	-1.86404	0.300456
hspR	hspR	K	heat shock transcriptional regulator HspR	AR446_RS02080	1268.9	0.136717	1.0994	0.548678	1053.75	-0.596815	-1.51237	0.00241503	1053.75	-0.182699	-1.13501	0.464749	1053.75	-0.58282	-1.49777	0.00967844	1053.75	-0.438578	-1.35527	0.208258	1053.75	-0.93307	-1.90933	0.00112628	1053.75	-0.773482	-1.70939	0.135825	1053.75	-0.580218	-1.49508	0.0231718
AR446_RS02095		K	response regulator transcription factor	AR446_RS02095	1091.78	-0.328295	-1.25553	0.0712992	1208.91	-0.0741521	-1.05274	0.715124	1091.78	-0.594337	-1.50978	0.00127612	1091.78	-0.268265	-1.20436	0.184268	1091.78	-0.389407	-1.30985	0.14292	1091.78	-0.3104	-1.24005	0.192902	1091.78	-0.503119	-1.41727	0.181433	1091.78	-1.0716	-2.10176	1.45729e-07
AR446_RS02440	yebC	K	YebC/PmpR family DNA-binding transcriptional regulator	AR446_RS02440	545.911	-0.274233	-1.20935	0.222286	545.911	-0.401826	-1.32118	0.0501532	545.911	-0.150773	-1.11016	0.546788	545.911	-0.0926419	-1.06632	0.73006	619.567	0.152346	1.11138	0.683865	545.911	-0.595357	-1.51085	0.0385619	545.911	-0.419985	-1.33791	0.456954	545.911	-0.054831	-1.03874	0.864118
rho	rho	K	transcription termination factor Rho	AR446_RS02495	397.46	-0.31635	-1.24518	0.114088	410.261	-0.175424	-1.1293	0.38587	397.46	-0.430254	-1.34747	0.0387274	397.46	-0.174194	-1.12833	0.457182	397.46	-0.335458	-1.26178	0.296664	397.46	-0.456858	-1.37255	0.0795672	397.46	-1.02164	-2.03023	0.0233491	397.46	-0.188691	-1.13973	0.474606
AR446_RS03100	exsA	K	helix-turn-helix transcriptional regulator	AR446_RS03100	15.4053	1.09612	2.13779	0.351221	19.2555	1.32617	2.50735	0.210031	15.819	1.17947	2.26494	0.335155	30.0079	2.08321	4.23749	0.0445806	35.1654	2.35401	5.11244	0.0598191	18.397	1.33901	2.52978	0.36161	6.47444	-4.45035	-21.8619	0.793054	6.47444	-0.0983237	-1.07053	0.95783
AR446_RS05205		K	response regulator transcription factor	AR446_RS05205	791.912	-0.160168	-1.11742	0.456778	938.254	0.023434	1.01638	0.918146	904.515	0.110828	1.07985	0.625599	791.912	-0.108948	-1.07844	0.657958	791.912	-0.65643	-1.57618	0.0238721	791.912	-0.529625	-1.44355	0.0360912	791.912	-0.355397	-1.27934	0.463824	791.912	-0.526458	-1.44039	0.021871
AR446_RS05265		K	DNA-directed RNA polymerase subunit omega	AR446_RS05265	488.039	0.118938	1.08594	0.766337	600.483	0.327819	1.25511	0.315055	673.414	0.632984	1.55077	0.0563321	415.909	-0.0700943	-1.04979	0.895544	557.021	0.40992	1.32861	0.522887	655.671	0.551148	1.46525	0.25527	1178.79	1.32066	2.4978	0.00872755	463.546	0.150048	1.10961	0.78918
rpoB	rpoB	K	DNA-directed RNA polymerase subunit beta	AR446_RS05700	549.11	0.330157	1.25715	0.0333938	669.501	0.526211	1.44014	0.000234862	545.97	0.37218	1.29431	0.0179897	585.354	0.463644	1.37902	0.00231573	669.01	0.716159	1.6428	5.46209e-06	545.798	0.328924	1.25608	0.0641484	500.066	0.127541	1.09243	0.724801	569.238	0.487666	1.40217	0.00201099
nusG	nusG	K	transcription termination/antitermination protein NusG	AR446_RS05725	884.656	0.142155	1.10355	0.535629	1172.69	0.458766	1.37437	0.0147428	1065.68	0.460932	1.37643	0.0233899	1194.51	0.616496	1.53315	0.00146495	772.553	0.0478175	1.0337	0.905765	1143.43	0.519583	1.43354	0.0255743	731.894	-0.436032	-1.35288	0.431369	848.076	0.186776	1.13822	0.494628
nusA	nusA	K	transcription termination/antitermination protein NusA	AR446_RS05815	357.566	-0.800596	-1.74182	5.55286e-05	357.566	-0.885975	-1.84801	4.52942e-06	357.566	-0.86836	-1.82559	8.82868e-05	357.566	-0.890651	-1.85401	7.61054e-05	357.566	-0.46886	-1.38402	0.175646	357.566	-0.965246	-1.9524	0.000838036	357.566	-2.07161	-4.20354	0.00213849	357.566	-1.17308	-2.25493	8.58149e-06
tenA	tenA	K	thiaminase II	AR446_RS05925	359.463	-0.348632	-1.27335	0.169469	359.463	-0.222836	-1.16703	0.369056	359.775	-0.0796548	-1.05677	0.796884	359.463	-0.632973	-1.55076	0.0212397	359.463	-0.300568	-1.23163	0.523458	467.633	0.255398	1.19366	0.451956	438.063	0.0860834	1.06148	0.879386	375.024	0.0353785	1.02483	0.937217
AR446_RS06120	fur	K	transcriptional repressor	AR446_RS06120	1166.61	-0.377381	-1.29898	0.0486967	1166.61	-0.444199	-1.36056	0.0159604	1166.61	-0.637561	-1.5557	0.00141405	1166.61	-0.578715	-1.49352	0.00418716	1166.61	-0.32097	-1.24917	0.310531	1166.61	-0.383241	-1.30427	0.136968	1166.61	-0.401539	-1.32092	0.381119	1166.61	-0.403949	-1.32312	0.0828339
cmeR	cmeR	K	multidrug efflux system transcriptional regulator CmeR	AR446_RS06280	104.309	-1.17819	-2.26293	0.0111717	104.309	-1.46724	-2.76492	0.00139516	104.309	-0.407635	-1.32651	0.449274	108.101	-0.038551	-1.02708	0.948836	104.309	-0.374055	-1.29599	0.683865	104.309	-0.554061	-1.46821	0.450485	104.309	-0.519881	-1.43384	0.742061	104.309	-0.298186	-1.2296	0.644987
hsrA	hsrA	K	homeostatic response regulator transcription factor HsrA	AR446_RS06340	1358.31	-0.0637581	-1.04518	0.764545	1296.25	-0.232463	-1.17484	0.192147	1296.25	-0.558681	-1.47292	0.00165356	1296.25	-0.61924	-1.53607	0.000493304	1296.25	-0.0722746	-1.05137	0.796456	1792.85	0.344085	1.26935	0.0889913	1341.92	-0.148898	-1.10872	0.742061	1392.76	0.0779471	1.05552	0.742568
perR	perR	K	peroxide-responsive transcriptional repressor PerR	AR446_RS06515	331.185	0.219279	1.16415	0.525782	383.52	0.340849	1.2665	0.263889	259.663	-0.0946074	-1.06777	0.81949	278.801	0.0124855	1.00869	0.978617	279.527	0.0758206	1.05396	0.907153	618.181	1.12549	2.18176	0.000462978	322.661	0.113626	1.08194	0.895069	259.663	-0.218993	-1.16392	0.689324
greA	greA	K	transcription elongation factor GreA	AR446_RS06705	492.597	-0.389242	-1.30971	0.119695	492.597	-0.737936	-1.66779	0.00135951	492.597	-0.77406	-1.71008	0.00398127	492.597	-0.737174	-1.66691	0.00681931	492.597	-0.847146	-1.79894	0.0513654	492.597	-0.861866	-1.81739	0.0171028	492.597	-2.36625	-5.156	0.0148283	492.597	-0.449527	-1.36559	0.168904
AR446_RS07320		K	helix-turn-helix domain-containing protein	AR446_RS07320	49.4253	0.251954	1.19082	0.728035	91.0123	1.03992	2.05612	0.0543644	38.0644	-0.0722069	-1.05132	0.928458	82.5216	1.02864	2.0401	0.0910058	64.47	0.731473	1.66033	0.48537	164.424	1.98353	3.9546	0.000450988	163.721	1.89991	3.7319	0.0278343	84.7124	1.129	2.18707	0.0864854
AR446_RS07620	parB	K	ParB/RepB/Spo0J family partition protein	AR446_RS07620	470.109	1.34491	2.54014	8.43556e-10	443.265	1.17025	2.25051	1.08672e-07	357.841	1.00154	2.00213	5.07609e-05	358.227	0.99404	1.99175	6.94128e-05	286.995	0.733861	1.66308	0.0519038	332.927	0.85427	1.80784	0.00557961	411.942	1.08582	2.12258	0.0148283	380.386	1.1446	2.21085	1.19652e-05
AR446_RS08300	fliA	K	RNA polymerase sigma factor FliA	AR446_RS08300	224.756	-0.362263	-1.28544	0.231425	276.97	0.0799616	1.05699	0.787951	224.756	-0.154548	-1.11307	0.662115	224.756	-0.117686	-1.08499	0.752345	224.756	-0.227917	-1.17114	0.693098	254.273	0.0539162	1.03808	0.905281	224.756	-1.16508	-2.24245	0.2103	224.756	-1.26445	-2.40236	0.0023344
hypB	hypB	KO	hydrogenase nickel incorporation protein HypB	AR446_RS05085	235.588	0.109651	1.07897	0.741103	199.326	-0.298673	-1.23001	0.305084	199.326	-0.254796	-1.19317	0.469326	199.326	-0.334448	-1.26089	0.346115	199.326	-0.0389005	-1.02733	0.939802	199.326	-1.6997	-3.24833	0.00270763	323.448	0.498313	1.41256	0.460829	260.336	0.358958	1.2825	0.323252
cetC	aer	KT	energy taxis response protein CetC	AR446_RS02345	101.675	-0.093826	-1.0672	0.870176	225.289	0.961745	1.94766	0.00891949	99.0589	-0.293627	-1.22572	0.630116	99.0589	-0.128198	-1.09293	0.859475	147.695	0.543156	1.45716	0.506381	198.688	0.876246	1.83559	0.11695	99.0589	-7.46811	-177.062	0.70879	199.613	0.981433	1.97442	0.0451537
mutY	mutY	L	A/G-specific adenine glycosylase	AR446_RS00140	70.6952	-0.785757	-1.724	0.0774268	70.6952	-0.767581	-1.70241	0.0722014	70.6952	-1.62096	-3.07579	0.00383174	70.6952	-1.73487	-3.3285	0.00311918	70.6952	-0.813917	-1.75798	0.369479	70.6952	-0.260709	-1.19807	0.700945	70.6952	-0.639611	-1.55791	0.694069	70.6952	-0.738512	-1.66845	0.240079
AR446_RS00565	hsdR	L	DEAD/DEAH box helicase family protein	AR446_RS00565	61.8962	0.974732	1.96528	0.00238704	55.7034	0.73301	1.6621	0.0288866	48.8128	0.6826	1.60503	0.102666	69.4467	1.18138	2.26794	0.000447139	49.734	0.759371	1.69275	0.204538	54.994	0.810608	1.75395	0.103155	28.7188	-0.519881	-1.43384	0.742061	42.7743	0.547182	1.46123	0.298651
AR446_RS00890	addB	L	PD-(D/E)XK nuclease family protein	AR446_RS00890	29.478	1.13845	2.20144	0.0226666	22.6508	0.66968	1.59072	0.217509	19.3527	0.582813	1.49777	0.363252	22.5915	0.795969	1.73624	0.187425	12.1857	-1.47281	-2.77561	0.387623	12.1857	-0.352616	-1.27687	0.735584	44.8208	1.66829	3.17837	0.0547765	18.553	0.5762	1.49092	0.447904
AR446_RS00895	addA	L	RecB-like helicase	AR446_RS00895	49.2643	1.61781	3.06908	1.03885e-05	44.6303	1.38575	2.61307	0.000181424	44.6358	1.52512	2.8781	0.000345588	31.7952	1.0275	2.03849	0.032002	51.03	1.76643	3.40212	0.00051995	23.7304	0.571557	1.48613	0.419441	67.1948	1.99296	3.98054	0.00172051	31.7878	1.09051	2.12949	0.0345219
AR446_RS00970	nth	L	TIGR02757 family protein	AR446_RS00970	67.8674	-1.3816	-2.60557	0.0094279	72.8877	-0.118484	-1.08559	0.819713	67.8674	-1.62938	-3.0938	0.0138136	67.8674	-0.850706	-1.80338	0.167268	67.8674	-2.3145	-4.97433	0.111027	67.8674	-1.19464	-2.28887	0.183118	69.3405	-0.168201	-1.12366	0.8963	67.8674	-2.24448	-4.73867	0.0196101
AR446_RS01000	rsmD	L	RsmD family RNA methyltransferase	AR446_RS01000	62.9942	0.0809515	1.05772	0.902435	83.9184	0.403663	1.32286	0.430856	54.3431	-1.88828	-3.70193	0.0224511	54.3431	-1.0557	-2.07873	0.154107	60.5457	0.124257	1.08995	0.905996	54.3431	-1.30561	-2.47188	0.231916	76.8775	0.297829	1.22929	0.824733	54.3431	-1.20233	-2.30111	0.194903
ruvB	ruvB	L	Holliday junction branch migration DNA helicase RuvB	AR446_RS01410	215.4	-0.760919	-1.69457	0.00191088	229.095	-0.132276	-1.09602	0.620838	216.091	-0.0762893	-1.0543	0.806995	215.4	-0.383702	-1.30469	0.19295	215.4	-0.603973	-1.5199	0.184938	215.4	-0.767138	-1.70189	0.0423935	236.107	-0.066632	-1.04727	0.91563	215.4	-0.248023	-1.18758	0.489919
AR446_RS01805	nudH	L	RNA pyrophosphohydrolase	AR446_RS01805	417.709	-0.10545	-1.07583	0.732215	410.302	-0.945854	-1.92633	0.000140395	410.302	-1.39652	-2.63266	6.83804e-06	410.302	-0.867114	-1.82401	0.00402955	410.302	-0.239586	-1.18065	0.651382	410.302	-1.22165	-2.33213	0.00383449	410.302	-0.741043	-1.67138	0.34914	410.302	-1.46012	-2.75131	0.000150938
ligA	ligA	L	NAD-dependent DNA ligase LigA	AR446_RS01830	55.3092	0.694973	1.61885	0.0557679	70.0519	0.945636	1.92604	0.00454814	60.7218	0.879412	1.83962	0.0329259	43.2256	0.380994	1.30224	0.454729	69.8425	1.13051	2.18936	0.0307983	59.0238	0.794761	1.73479	0.128056	54.5735	0.606361	1.52241	0.589179	67.7699	1.09214	2.1319	0.0114945
AR446_RS01950	mug	L	DNA-deoxyinosine glycosylase	AR446_RS01950	56.8368	2.08788	4.25124	0.0313122	62.1618	2.12802	4.37118	0.0253303	58.3632	2.16941	4.49838	0.0318148	86.9882	2.73128	6.64043	0.00382727	86.4939	2.76594	6.80193	0.0147762	50.9061	1.9166	3.77532	0.122337	109.825	2.9315	7.62902	0.0339547	39.778	1.66773	3.17714	0.180455
AR446_RS02765	pcrA	L	UvrD-helicase domain-containing protein	AR446_RS02765	48.8394	0.407794	1.32666	0.293041	57.7507	0.559414	1.47367	0.107981	61.5489	0.791021	1.7303	0.0285969	69.4973	0.956888	1.94112	0.00599423	55.7426	0.698228	1.62251	0.250671	35.7899	-0.0327356	-1.02295	0.962299	38.6066	0.00108852	1.00075	0.999388	66.5862	0.95901	1.94398	0.0233314
AR446_RS02930	ssb	L	single-stranded DNA-binding protein	AR446_RS02930	1828.34	-0.516142	-1.43013	0.00142947	1828.34	-0.680046	-1.60219	1.19461e-05	1828.34	-0.430815	-1.348	0.0141865	1828.34	-0.48016	-1.3949	0.00602383	1828.34	-0.359186	-1.2827	0.135409	1828.34	-0.711093	-1.63704	0.000358052	1828.34	-0.633364	-1.55118	0.0463789	1828.34	-0.925199	-1.89895	4.86187e-07
AR446_RS03045	mutS2	L	endonuclease MutS2	AR446_RS03045	127.266	0.286815	1.21994	0.264881	132.4	0.253939	1.19246	0.299111	124.309	0.303183	1.23386	0.259912	120.927	0.254395	1.19284	0.373971	132.264	0.443205	1.35962	0.237634	170.516	0.715818	1.64241	0.00875011	131.954	0.27103	1.20667	0.721819	96.8273	-0.00178136	-1.00124	0.995619
AR446_RS03410	lpxP	L	thermonuclease family protein	AR446_RS03410	194.973	0.936285	1.91359	0.012798	127.944	0.239876	1.18089	0.62651	173.514	0.818211	1.76322	0.0746749	92.8677	-0.378559	-1.30004	0.544958	92.8677	-0.260199	-1.19764	0.792761	92.8677	-0.381579	-1.30277	0.643507	100.465	-0.0862677	-1.06162	0.941344	92.8677	-0.184386	-1.13633	0.806897
AR446_RS03875		L	AAA family ATPase	AR446_RS03875	88.5115	-0.032106	-1.0225	0.939347	91.7511	-0.0701947	-1.04986	0.839564	82.625	-0.277121	-1.21177	0.487725	82.625	-1.24781	-2.37481	0.00480475	82.625	-0.118526	-1.08563	0.86896	82.625	-0.423837	-1.34149	0.461119	82.625	-1.26026	-2.3954	0.294982	82.625	-0.0422568	-1.02972	0.944751
AR446_RS04310		L	DUF342 domain-containing protein	AR446_RS04310	129.954	1.09112	2.13039	2.34574e-05	112.056	0.787632	1.72624	0.00369118	109.525	0.894629	1.85913	0.00210053	95.1822	0.683288	1.60579	0.0297644	100.747	0.824411	1.77081	0.0511722	61.4911	0.0198326	1.01384	0.972306	99.4958	0.637467	1.5556	0.404558	80.899	0.513011	1.42703	0.186088
AR446_RS04990	tatD	L	TatD family hydrolase	AR446_RS04990	146.322	1.06237	2.08837	0.00269148	102.877	0.465157	1.38047	0.293501	136.526	1.01237	2.01722	0.0174694	117.453	0.786576	1.72498	0.0869078	89.9249	0.461158	1.37665	0.58296	141.134	1.01608	2.02242	0.0488703	130.493	0.827468	1.77457	0.402948	97.9038	0.588214	1.50338	0.304865
AR446_RS05000	recN	L	AAA family ATPase	AR446_RS05000	135.85	0.0915403	1.06551	0.77101	130.167	-0.0599634	-1.04244	0.839059	131.791	0.0981116	1.07037	0.769263	116.397	-0.695668	-1.61963	0.0258166	116.397	-0.308512	-1.23843	0.581831	116.397	-0.202016	-1.15031	0.640089	116.397	-0.355229	-1.27919	0.716566	116.397	-0.181678	-1.1342	0.644636
AR446_RS05060	holA	L	DNA polymerase III subunit delta	AR446_RS05060	30.7866	0.232457	1.17483	0.755798	46.6213	0.73894	1.66895	0.210829	62.0109	1.28784	2.44163	0.0266449	47.4481	0.89388	1.85817	0.173819	23.8871	-0.172811	-1.12725	0.905996	84.8435	1.69253	3.23223	0.00640918	109.825	1.98619	3.9619	0.0213657	39.778	0.70354	1.6285	0.394615
recR	recR	L	recombination protein RecR	AR446_RS05215	77.4476	2.78514	6.89306	0.00198145	63.2949	2.40683	5.3031	0.00954905	30.5875	1.49738	2.8233	0.185079	66.312	2.59447	6.03969	0.0067269	36.2644	1.77524	3.42294	0.237634	85.3738	2.90918	7.51191	0.00389732	46.0464	1.94012	3.83738	0.333542	76.2412	2.85092	7.21458	0.00371341
AR446_RS05855	dnaQ	L	3'-5' exonuclease	AR446_RS05855	71.9198	-1.1245	-2.18026	0.0258428	71.9198	-0.986907	-1.98193	0.0410336	71.9198	-0.715166	-1.64167	0.211727	71.9198	-1.34023	-2.53193	0.0331379	82.2373	0.162068	1.11889	0.85346	71.9198	-0.86091	-1.81618	0.301675	71.9198	-7.62757	-197.756	0.699132	71.9198	-0.756685	-1.6896	0.300739
AR446_RS05880		L	NUDIX hydrolase	AR446_RS05880	452.53	0.0185066	1.01291	0.95356	518.093	0.123698	1.08952	0.625029	407.89	-0.326194	-1.2537	0.238272	407.89	-0.282491	-1.21629	0.33111	407.89	-1.04091	-2.05752	0.0174206	407.89	-0.308805	-1.23868	0.41021	407.89	-1.80143	-3.48566	0.0283099	415.861	0.00219076	1.00152	0.99438
uvrA	uvrA	L	excinuclease ABC subunit UvrA	AR446_RS06400	138.169	0.521429	1.43538	0.014504	156.874	0.614643	1.53118	0.00268476	118.579	0.351214	1.27563	0.156159	126.507	0.4355	1.35238	0.0725432	125.788	0.486931	1.40146	0.140633	87.8694	-0.519367	-1.43333	0.145106	140.928	0.481964	1.39664	0.333542	105.976	0.244378	1.18458	0.436053
polA	polA	L	DNA polymerase I	AR446_RS06425	138.214	0.103513	1.07439	0.692758	170.998	0.320563	1.24882	0.131548	166.173	0.41946	1.33743	0.0583385	170	0.443263	1.35968	0.0470084	217.586	0.858811	1.81354	0.00042445	117.45	-0.27771	-1.21227	0.412936	160.744	0.253451	1.19206	0.689871	124.758	0.061338	1.04343	0.856437
xth	xth	L	exodeoxyribonuclease III	AR446_RS06895	169.11	-0.895715	-1.86053	0.00357703	169.11	-0.509341	-1.4234	0.0928003	169.11	-1.3106	-2.48045	0.000508359	169.11	-1.15796	-2.23141	0.002136	169.11	-1.06145	-2.08702	0.106075	169.11	-0.920914	-1.89331	0.0889913	169.11	-0.886566	-1.84877	0.403264	169.11	-1.24782	-2.37483	0.0107153
recA	recA	L	recombinase RecA	AR446_RS07700	638.423	0.44207	1.35855	0.0171862	640.049	0.35583	1.27972	0.0604436	554.842	0.289975	1.22262	0.170778	534.814	0.227933	1.17116	0.312021	688.18	0.651279	1.57056	0.00549699	571.806	0.290532	1.22309	0.262014	668.208	0.440025	1.35663	0.243804	446.809	0.0329174	1.02308	0.92441
ruvC	ruvC	L	crossover junction endodeoxyribonuclease RuvC	AR446_RS08000	123.961	-1.01261	-2.01755	0.0368207	123.961	-0.251289	-1.19027	0.599403	123.961	-0.975515	-1.96634	0.0818236	123.961	-1.03764	-2.05287	0.0752759	123.961	-1.51957	-2.86706	0.166081	123.961	-0.388766	-1.30927	0.602453	166.81	0.227346	1.17068	0.839835	123.961	-0.644857	-1.56358	0.360048
gyrB	gyrB	L	DNA topoisomerase (ATP-hydrolyzing) subunit B	AR446_RS08015	505.407	0.329396	1.25649	0.0525675	565.583	0.401754	1.32111	0.0137201	479.878	0.304924	1.23535	0.088093	506.139	0.372757	1.29482	0.0336717	485.406	0.372223	1.29435	0.0949423	504.934	0.33551	1.26182	0.0994613	367.248	-0.200062	-1.14875	0.667455	598.063	0.677757	1.59965	4.79742e-05
AR446_RS08075	rnhB	L	ribonuclease HII	AR446_RS08075	373.064	-0.639928	-1.55825	0.00994812	373.064	-0.677658	-1.59954	0.00493023	373.064	-0.535018	-1.44896	0.0578024	373.064	-0.477243	-1.39208	0.100736	373.064	-1.22071	-2.33061	0.0108464	373.064	-1.13414	-2.19488	0.00398621	373.064	-1.21494	-2.32131	0.118917	373.064	-1.06697	-2.09502	0.00185303
AR446_RS08250		L	DUF342 domain-containing protein	AR446_RS08250	127.094	0.190201	1.14092	0.495839	130.599	0.13954	1.10155	0.6061	101.692	-0.47844	-1.39324	0.107984	102.018	-0.0853068	-1.06091	0.816021	133.899	0.366259	1.28901	0.390857	161.991	0.547181	1.46123	0.0795672	198.354	0.763808	1.69797	0.0967773	158.347	0.612536	1.52894	0.0256313
AR446_RS08590	dnaG	L	DNA primase	AR446_RS08590	86.3985	0.432755	1.34981	0.166156	106.231	0.640759	1.55915	0.021493	73.2894	0.245859	1.1858	0.509599	62.7187	0.0124855	1.00869	0.978617	58.4135	-0.21293	-1.15904	0.758061	62.8037	-0.0195943	-1.01367	0.972306	58.4135	-8.58495	-383.996	0.658245	58.4135	-0.498355	-1.4126	0.348667
AR446_RS08635		L	recombinase family protein	AR446_RS08635	114.906	-0.555691	-1.46987	0.230506	114.906	-1.2159	-2.32286	0.00540126	114.906	-0.70414	-1.62917	0.166851	114.906	-0.973985	-1.96426	0.0674114	114.906	-1.7756	-3.4238	0.0907315	114.906	-0.64485	-1.56358	0.366477	129.379	-0.0285209	-1.01997	0.978048	114.906	-1.12204	-2.17655	0.081933
AR446_RS08765		L	DNA topoisomerase 3	AR446_RS08765	11.3614	-0.463224	-1.37862	0.548214	21.6464	0.704295	1.62935	0.23621	15.6145	0.374539	1.29643	0.619625	11.3614	-0.0996895	-1.07154	0.912197	15.4271	0.405964	1.32497	0.726509	32.2831	1.37172	2.58779	0.0455569	26.1179	0.990524	1.98691	0.503268	13.5139	0.221481	1.16593	0.823336
AR446_RS08830	ssb	L	single-stranded DNA-binding protein	AR446_RS08830	367.855	1.54171	2.91138	5.00974e-06	344.845	1.35886	2.56482	5.91415e-05	256.418	1.07146	2.10157	0.012962	322.781	1.39383	2.62775	0.000577565	490.335	2.05425	4.15329	2.13693e-06	384.783	1.61172	3.05616	0.000266484	124.52	-0.0862677	-1.06162	0.941344	322.146	1.45444	2.74051	0.000736446
AR446_RS08195		LV	Eco57I restriction-modification methylase domain-containing protein	AR446_RS08195	50.4906	0.709916	1.63571	0.0111717	50.2009	0.611763	1.52813	0.0303731	57.9738	0.959221	1.94426	0.000751409	51.0911	0.768008	1.70292	0.0110147	33.5285	0.220644	1.16525	0.726509	48.2369	0.650898	1.57015	0.0972768	49.668	0.617629	1.53435	0.395683	58.7412	1.03305	2.04635	0.000765805
AR446_RS00575		M	lipocalin family protein	AR446_RS00575	85.9578	-1.40491	-2.64801	0.0224175	85.9578	-0.815728	-1.76019	0.147825	85.9578	-1.53408	-2.89603	0.0416768	85.9578	-1.83661	-3.5717	0.0261092	85.9578	-0.341721	-1.26727	0.759564	85.9578	-1.35967	-2.56627	0.211439	85.9578	-7.138	-140.849	0.724801	85.9578	-0.045237	-1.03185	0.95783
galU	galU	M	UTP--glucose-1-phosphate uridylyltransferase GalU	AR446_RS00640	1508.61	-0.384295	-1.30522	0.0172188	1508.61	-0.715339	-1.64187	1.65566e-06	1508.61	-0.525624	-1.43956	0.00148468	1508.61	-0.390804	-1.31112	0.0225153	1508.61	-0.534494	-1.44843	0.0120262	1508.61	-0.595373	-1.51086	0.00154742	1508.61	-0.291696	-1.22408	0.370833	1508.61	-0.616707	-1.53337	0.000481982
AR446_RS01100	ggaB	M	CDP-glycerol glycerophosphotransferase family protein	AR446_RS01100	11.5809	0.423673	1.34134	0.560419	22.9657	1.3181	2.49338	0.018894	26.0708	1.6387	3.11385	0.00461587	10.4116	0.311698	1.24117	0.724278	7.86236	-0.96428	-1.95109	0.60865	15.9577	0.887251	1.84965	0.315957	10.3282	0.188927	1.13992	0.91563	19.2384	1.25474	2.38625	0.0737922
AR446_RS01475	pldA	M	phospholipase A	AR446_RS01475	75.7967	0.990161	1.98641	0.0368207	83.9746	1.04799	2.06764	0.0225918	84.9079	1.20308	2.30231	0.0136744	47.9364	0.371799	1.29397	0.565562	34.7514	-0.173108	-1.12749	0.884742	74.0592	0.961652	1.94754	0.134817	79.8878	0.994347	1.99218	0.375216	66.1369	0.897666	1.86305	0.136888
pseI	pseI	M	pseudaminic acid synthase	AR446_RS01565	231.65	0.287235	1.2203	0.29353	270.151	0.419029	1.33703	0.0874691	216.815	0.242091	1.18271	0.42565	283.137	0.617785	1.53452	0.0149114	173.285	-0.0405397	-1.0285	0.934173	182.66	-0.047908	-1.03376	0.910824	205.603	0.0474237	1.03342	0.940535	271.277	0.620219	1.53711	0.0273999
pseG	pseG	M	UDP-2,4-diacetamido-2,4, 6-trideoxy-beta-L-altropyranose hydrolase	AR446_RS01590	194.106	0.18758	1.13885	0.562743	201.461	0.151299	1.11057	0.627857	155.581	-0.290177	-1.22279	0.437845	189.821	0.19664	1.14603	0.590951	155.581	-1.6433	-3.12379	0.0231357	155.581	-0.448374	-1.3645	0.408119	155.581	-1.46864	-2.76761	0.198224	166.344	0.0705549	1.05012	0.886909
pseF	pseF	M	pseudaminic acid cytidylyltransferase	AR446_RS01595	181.562	-0.280996	-1.21503	0.411974	181.562	-0.300677	-1.23172	0.328365	181.562	-0.443503	-1.3599	0.215008	181.562	-0.89452	-1.85899	0.0150755	181.562	-0.631701	-1.54939	0.34385	205.19	0.0522973	1.03691	0.913312	181.562	-1.45238	-2.7366	0.203078	181.562	-0.346744	-1.27169	0.445382
AR446_RS01855		M	EexN family lipoprotein	AR446_RS01855	368.777	-1.41098	-2.65917	0.00119417	368.777	-1.36527	-2.57624	0.00106566	368.777	-1.01124	-2.01564	0.0384052	368.777	-1.02931	-2.04104	0.0404446	368.777	-1.96752	-3.91094	0.0535899	368.777	-1.41805	-2.67225	0.0539068	368.777	-8.18426	-290.876	0.678497	368.777	-1.89413	-3.71698	0.00664832
AR446_RS01890	ompA	M	OmpA family protein	AR446_RS01890	75.8245	-0.202451	-1.15065	0.682812	139.815	0.660233	1.58034	0.0454512	90.7782	0.178136	1.13142	0.727274	104.426	0.370701	1.29298	0.433804	153.752	0.986765	1.98174	0.0535899	124.963	0.594767	1.51023	0.260961	83.6679	-0.0575349	-1.04069	0.952552	75.8245	-0.0409134	-1.02876	0.955816
AR446_RS01960	lptD	M	LPS-assembly protein LptD	AR446_RS01960	121.139	1.10486	2.15077	1.62777e-05	90.535	0.595194	1.51068	0.0362232	105.762	0.959221	1.94426	0.000751409	101.594	0.892208	1.85601	0.00222667	84.1036	0.679224	1.60128	0.131916	55.9992	-1.55047e-05	-1.00001	0.999966	77.6654	0.39565	1.31554	0.699132	69.6552	0.412361	1.33086	0.315582
AR446_RS02055		M	M23 family metallopeptidase	AR446_RS02055	183.683	0.796033	1.73632	0.0102053	217.85	0.952089	1.93467	0.00117375	182.185	0.834268	1.78295	0.0128833	211.424	1.03965	2.05572	0.00113048	101.646	0.044429	1.03127	0.949303	199.413	0.920852	1.89323	0.0353216	161.331	0.540204	1.45418	0.595743	180.308	0.874108	1.83287	0.0187361
AR446_RS02165		M	hypothetical protein	AR446_RS02165	175.183	0.297761	1.22924	0.651986	231.847	0.610958	1.52727	0.262977	333.321	1.27231	2.41549	0.0146967	292.49	1.0751	2.10687	0.0530016	188.183	0.499501	1.41372	0.647084	295.347	1.05314	2.07505	0.122337	358.415	1.25469	2.38617	0.236987	197.815	0.5762	1.49092	0.447904
AR446_RS02205	yebA	M	M23 family metallopeptidase	AR446_RS02205	259.618	-0.610415	-1.5267	0.00535128	259.618	-1.08866	-2.12677	2.25963e-07	259.618	-0.54488	-1.4589	0.0272939	259.618	-0.89953	-1.86546	0.000315448	259.618	-0.632534	-1.55029	0.100414	259.618	-0.931242	-1.90692	0.00412059	259.618	-0.457087	-1.37277	0.480183	259.618	-0.873058	-1.83154	0.00242
AR446_RS02385	cfa	M	class I SAM-dependent methyltransferase	AR446_RS02385	354.35	-0.856918	-1.81116	1.23905e-05	354.35	-0.753046	-1.68535	7.38539e-05	354.35	-1.22319	-2.33462	2.5285e-08	354.35	-0.664376	-1.58488	0.00261871	354.35	-0.450665	-1.36667	0.183557	354.35	-0.35055	-1.27505	0.23176	354.35	-1.15676	-2.22957	0.0265977	354.35	-1.00845	-2.01175	7.22373e-05
AR446_RS02570	cps	M	glycosyltransferase family 2 protein	AR446_RS02570	100.157	0.469049	1.3842	0.226293	102.428	0.411512	1.33008	0.26283	91.1598	0.383626	1.30462	0.42342	79.8119	0.183227	1.13542	0.734181	66.0103	-0.112265	-1.08092	0.902023	89.7062	0.317024	1.24576	0.602992	237.517	1.6433	3.1238	0.00312793	81.9308	0.284805	1.21825	0.624844
AR446_RS02605		M	glycosyltransferase family 2 protein	AR446_RS02605	43.462	1.6604	3.16105	0.00934908	19.4457	0.416182	1.33439	0.604222	36.5148	1.45806	2.74739	0.0391471	32.9842	1.30259	2.46672	0.0794012	31.5669	1.29411	2.45226	0.22635	28.3105	1.04536	2.06388	0.295267	45.8078	1.6566	3.15272	0.206234	23.7019	0.890601	1.85395	0.363185
AR446_RS02610	waaE	M	glycosyltransferase	AR446_RS02610	31.0345	1.33313	2.51949	0.0302128	25.6297	0.968593	1.95693	0.136743	20.4865	0.785494	1.72368	0.305427	20.9731	0.809836	1.75301	0.298235	30.3609	1.39596	2.63163	0.127676	42.356	1.78119	3.43709	0.0119221	51.4007	1.98096	3.94755	0.0531385	31.9149	1.47429	2.77847	0.0370808
AR446_RS02615	htrB	M	lauroyl acyltransferase	AR446_RS02615	52.8125	0.886777	1.84904	0.137518	38.6411	0.348155	1.27293	0.596544	25.9853	-0.330247	-1.25723	0.708838	30.1092	0.120868	1.08739	0.895544	35.2842	0.405964	1.32497	0.726509	36.9184	0.377294	1.2989	0.698988	25.9853	-6.39132	-83.942	0.742061	80.3623	1.59273	3.01619	0.00781546
AR446_RS02640	pglH	M	glycosyltransferase	AR446_RS02640	94.5236	0.686435	1.6093	0.0664826	115.493	0.885293	1.84714	0.0104975	71.9785	0.344176	1.26943	0.502996	95.7553	0.745943	1.67707	0.0939192	96.9743	0.822914	1.76898	0.183557	91.319	0.64297	1.56154	0.262595	147.759	1.25988	2.39476	0.0774949	107.035	0.969952	1.95878	0.0329896
AR446_RS02645	pglI	M	glycosyltransferase family 2 protein	AR446_RS02645	68.8765	0.481796	1.39648	0.353792	71.486	0.445548	1.36183	0.360249	64.4113	0.43537	1.35226	0.447611	47.2313	-0.0195089	-1.01361	0.978672	44.9713	-0.44409	-1.36046	0.698935	44.9713	-0.884497	-1.84612	0.357199	114.076	1.13724	2.1996	0.2103	141.661	1.62391	3.08209	0.000289737
AR446_RS02650	pglJ	M	glycosyltransferase	AR446_RS02650	62.505	0.352428	1.27671	0.48483	78.1268	0.583828	1.49882	0.185365	78.6248	0.732673	1.66171	0.118987	78.2699	0.717046	1.64381	0.136779	85.6077	0.904539	1.87195	0.159967	89.5725	0.876246	1.83559	0.11695	144.933	1.49292	2.81457	0.0311669	84.9901	0.899164	1.86498	0.0755287
AR446_RS02810	lnt	M	apolipoprotein N-acyltransferase	AR446_RS02810	48.0727	-0.280837	-1.2149	0.570923	48.0727	-0.647502	-1.56645	0.152133	48.0727	-0.925962	-1.89995	0.0856761	48.0727	-1.13918	-2.20256	0.0461005	48.0727	-2.60257	-6.0737	0.0649528	48.0727	-2.06036	-4.17091	0.0336676	90.4184	0.70904	1.63472	0.467483	48.0727	-0.234293	-1.17633	0.720957
AR446_RS03015		M	LTA synthase family protein	AR446_RS03015	3.02004	0.504922	1.41905	0.787115	7.07783	1.61873	3.07105	0.260181	2.32586	0.191374	1.14185	0.927741	8.82409	2.04545	4.12802	0.175909	1.90387	-3.5747	-11.915	0.726509	21.6393	3.26464	9.61066	0.0179781	1.90387	-3.52547	-11.5152	0.824733	1.90387	-3.81682	-14.0921	0.624844
AR446_RS03035	murC	M	UDP-N-acetylmuramate--L-alanine ligase	AR446_RS03035	341.949	-0.335695	-1.26199	0.10497	341.949	-0.278838	-1.21322	0.170641	341.949	-0.623943	-1.54108	0.00346269	341.949	-0.467537	-1.38275	0.033678	341.949	-0.6587	-1.57866	0.0382714	341.949	-0.298808	-1.23013	0.302142	341.949	-0.357722	-1.2814	0.506143	341.949	-0.582357	-1.49729	0.0172846
lepA	lepA	M	elongation factor 4	AR446_RS03160	246.973	0.519313	1.43327	0.0112141	257.779	0.491175	1.40559	0.0160773	236.284	0.505763	1.41987	0.0224165	239.122	0.513947	1.42795	0.0213203	261.539	0.70281	1.62767	0.0104667	248.567	0.535877	1.44982	0.0418346	221.392	0.293751	1.22582	0.633942	213.832	0.416963	1.33511	0.108153
AR446_RS03390		M	hypothetical protein	AR446_RS03390	699.36	0.527841	1.44177	0.00260683	700.291	0.439851	1.35646	0.0141306	616.005	0.395071	1.31501	0.0437027	480.906	0.0289857	1.02029	0.911145	501.394	0.148934	1.10875	0.66902	623.6	0.369872	1.29224	0.11695	780.787	0.618872	1.53567	0.0475479	609.101	0.434044	1.35102	0.0381736
AR446_RS03880	spr7	M	SH3 domain-containing protein	AR446_RS03880	97.202	-0.943484	-1.92317	0.00190988	97.202	-0.745265	-1.67628	0.0113505	97.202	-0.887749	-1.85029	0.0120372	97.202	-1.39767	-2.63475	0.000799756	97.202	-1.10917	-2.15722	0.0874602	97.202	-0.140743	-1.10247	0.774676	97.202	-1.51635	-2.86067	0.179552	97.202	-0.974817	-1.96539	0.0350136
AR446_RS04090		M	hypothetical protein	AR446_RS04090	51.7788	-0.00716476	-1.00498	0.992094	70.6035	0.348155	1.27293	0.596544	65.2533	0.374539	1.29643	0.619625	86.4512	0.768935	1.70401	0.263353	107.45	1.13796	2.2007	0.191985	118.048	1.17987	2.26557	0.106861	272.868	2.30725	4.9494	0.00289246	112.95	1.21558	2.32235	0.0655373
AR446_RS04115	murF	M	hypothetical protein	AR446_RS04115	36.5109	-0.14373	-1.10476	0.830561	65.6043	0.621479	1.53845	0.219331	44.6035	0.20646	1.15385	0.763312	40.2908	0.0514171	1.03628	0.946801	55.0851	0.558888	1.47313	0.568344	103.745	1.37545	2.59448	0.0130918	139.888	1.729	3.31498	0.0232603	43.4285	0.222549	1.16679	0.788692
glmU	glmU	M	bifunctional UDP-N-acetylglucosamine diphosphorylase/glucosamine-1-phosphate N-acetyltransferase GlmU	AR446_RS04195	657.366	-0.253724	-1.19228	0.168968	657.366	-0.358494	-1.28209	0.0362514	657.366	-0.678697	-1.60069	0.000108319	657.366	-0.349095	-1.27376	0.0648067	657.366	-0.419067	-1.33706	0.0954091	657.366	-0.340935	-1.26658	0.128056	657.366	-0.612467	-1.52887	0.076649	657.366	-0.102145	-1.07337	0.669674
kdsB	kdsB	M	3-deoxy-manno-octulosonate cytidylyltransferase	AR446_RS04245	204.938	0.637614	1.55575	0.0419952	202.544	0.530831	1.44476	0.0941135	141.926	0.158516	1.11614	0.715751	188.326	0.556858	1.47106	0.119579	159.563	0.377485	1.29908	0.583931	193.514	0.56166	1.47597	0.257441	257.86	0.899599	1.86555	0.19711	171.543	0.486347	1.40089	0.307882
AR446_RS04320	ddl	M	D-alanine--D-alanine ligase	AR446_RS04320	157.127	0.23442	1.17643	0.463013	164.809	0.213343	1.15937	0.473363	160.783	0.317806	1.24643	0.341902	121.914	-0.0997837	-1.07161	0.816224	121.914	-0.0482979	-1.03404	0.935629	263.748	0.987881	1.98327	0.00139705	254.781	0.862609	1.81832	0.111431	263.658	1.08564	2.12232	0.000102843
AR446_RS04335	murF	M	UDP-N-acetylmuramoyl-tripeptide--D-alanyl-D- alanine ligase	AR446_RS04335	86.509	0.533279	1.44721	0.121077	91.6103	0.525998	1.43993	0.113985	108.573	0.910649	1.87989	0.00582819	64.1945	0.144744	1.10553	0.787675	58.5106	0.0708054	1.0503	0.926895	57.3941	-0.0505293	-1.03564	0.935896	55.72	-0.168086	-1.12357	0.874737	84.57	0.605542	1.52155	0.196851
AR446_RS04460	metQ	M	MetQ/NlpA family ABC transporter substrate-binding protein	AR446_RS04460	62.3104	0.464729	1.38006	0.435312	63.9758	0.412937	1.33139	0.451214	41.1517	-0.0815435	-1.05815	0.911012	49.5405	0.176175	1.12988	0.822922	94.8236	1.16664	2.24488	0.105306	53.151	0.242136	1.18274	0.786372	172.002	1.85331	3.61328	0.0147028	64.0782	0.608892	1.52509	0.403541
AR446_RS04465	metQ	M	MetQ/NlpA family ABC transporter substrate-binding protein	AR446_RS04465	52.9965	1.68984	3.22622	0.0175998	57.9617	1.72941	3.31592	0.0134137	54.4197	1.77512	3.42266	0.0175937	44.2421	1.46833	2.76701	0.0676678	107.533	2.7957	6.9437	0.000243753	84.3849	2.35508	5.11622	0.00220518	68.2696	1.97058	3.91925	0.133117	35.3241	1.20659	2.30792	0.217057
AR446_RS04720	kdtA	M	lipid IV(A) 3-deoxy-D-manno-octulosonic acid transferase	AR446_RS04720	115.823	-0.794329	-1.73427	0.00852135	115.823	-0.632724	-1.55049	0.0307896	115.823	-0.353507	-1.27766	0.326307	115.823	-1.13411	-2.19483	0.00205105	115.823	-1.38652	-2.61448	0.0402109	115.823	-0.570413	-1.48495	0.277128	115.823	-0.949835	-1.93165	0.343405	115.823	-1.17417	-2.25662	0.0132121
AR446_RS04855		M	phosphocholine cytidylyltransferase family protein	AR446_RS04855	101.009	-0.337435	-1.26351	0.457869	111.262	-0.0819231	-1.05843	0.839059	101.009	-0.843945	-1.79495	0.0839462	101.009	-1.26492	-2.40314	0.015362	101.009	-0.604464	-1.52041	0.480903	116.932	0.0865677	1.06184	0.892443	101.009	-8.13201	-280.529	0.679804	101.009	-1.04078	-2.05733	0.0862029
AR446_RS04975	kdsC	M	HAD-IIIA family hydrolase	AR446_RS04975	346.193	0.573055	1.48767	0.0517373	252.175	0.0265281	1.01856	0.946609	349.485	0.636836	1.55492	0.0426692	343.683	0.603655	1.51956	0.0633435	212.346	-0.342914	-1.26832	0.649581	212.346	-0.327219	-1.25459	0.58104	379.671	0.637467	1.5556	0.404558	258.191	0.255635	1.19386	0.569286
AR446_RS04980	rlpA	M	septal ring lytic transglycosylase RlpA family protein	AR446_RS04980	298.216	2.05795	4.16394	7.46263e-12	348.494	2.19284	4.57206	7.42202e-14	226.522	1.71118	3.2743	1.47552e-07	302.383	2.11836	4.34201	1.37477e-11	285.97	2.09606	4.2754	2.89447e-07	224.411	1.65343	3.14581	6.99694e-05	221.023	1.55543	2.93922	0.0147028	209.119	1.65035	3.13909	4.55609e-06
AR446_RS04985	mltD	M	lytic transglycosylase domain-containing protein	AR446_RS04985	106.92	1.35196	2.55259	0.000224527	127.654	1.51763	2.86321	1.6279e-05	108.755	1.42605	2.6871	0.000742112	90.9422	1.15928	2.23345	0.00967844	82.89	1.084	2.1199	0.0869491	101.184	1.27762	2.42439	0.0127717	116.943	1.40976	2.65694	0.0701664	72.6106	0.898684	1.86436	0.0950868
AR446_RS05140	algI	M	MBOAT family protein	AR446_RS05140	98.0198	0.14987	1.10947	0.681112	141.726	0.591449	1.50676	0.0333901	97.2402	0.18863	1.13968	0.61918	127.596	0.571032	1.48559	0.0733481	106.186	0.365831	1.28862	0.554435	107.136	0.285074	1.21847	0.54727	80.6449	-0.264596	-1.2013	0.798377	80.6449	-0.363445	-1.28649	0.488628
AR446_RS05165	macA	M	efflux RND transporter periplasmic adaptor subunit	AR446_RS05165	322.014	0.816466	1.76109	0.000134922	296.315	0.60664	1.52271	0.00648383	240.389	0.445162	1.36147	0.0856761	240.785	0.438501	1.3552	0.0989908	198.421	0.219207	1.16409	0.647084	219.406	0.270494	1.20622	0.463757	166.885	-0.478587	-1.39338	0.57365	222.798	0.390734	1.31106	0.211978
AR446_RS05245	amiA	M	N-acetylmuramoyl-L-alanine amidase	AR446_RS05245	168.297	0.456573	1.37228	0.0464696	179.531	0.459859	1.37541	0.0395507	187.715	0.664257	1.58475	0.00369254	146.31	0.295937	1.22768	0.28301	172.214	0.590558	1.50583	0.0713041	224.545	0.879521	1.83976	0.000473947	161.478	0.328968	1.25611	0.623468	206.095	0.854063	1.80758	0.000325542
AR446_RS05275	spoIIQ	M	peptidoglycan DD-metalloendopeptidase family protein	AR446_RS05275	73.2135	0.477836	1.39265	0.245245	112.31	1.00445	2.00618	0.00286103	49.7943	-0.0267083	-1.01869	0.962609	100.014	0.967925	1.95603	0.0201355	69.4539	0.501921	1.4161	0.511333	98.7866	0.915346	1.88602	0.0738366	132.283	1.25988	2.39476	0.0774949	73.009	0.578516	1.49331	0.29551
AR446_RS05540	ctpA	M	S41 family peptidase	AR446_RS05540	512.933	0.108534	1.07813	0.614606	521.72	0.0431176	1.03034	0.839059	434.379	-0.301977	-1.23283	0.145223	495.288	0.0993269	1.07127	0.675567	491.764	0.148821	1.10866	0.647084	474.724	0.0043559	1.00302	0.986888	782.996	0.650849	1.57009	0.0208202	490.268	0.148903	1.10873	0.547515
AR446_RS05945	mraY	M	phospho-N-acetylmuramoyl-pentapeptide- transferase	AR446_RS05945	135.799	-0.132188	-1.09595	0.700882	149.434	-0.0832419	-1.0594	0.787951	135.799	-0.790809	-1.73004	0.0189278	147.46	0.0287705	1.02014	0.942586	135.799	-0.232334	-1.17473	0.697539	135.799	-0.453047	-1.36893	0.332378	135.799	-0.319635	-1.24801	0.74947	135.799	-0.281371	-1.21535	0.51387
AR446_RS06050	Cj0418c	M	hypothetical protein	AR446_RS06050	636.587	0.699165	1.62357	0.000612289	557.402	0.417703	1.3358	0.0571086	369.96	-0.0331237	-1.02323	0.911238	361.766	-0.0744298	-1.05294	0.82381	429.421	0.232416	1.1748	0.595839	565.648	0.536022	1.44997	0.057009	428.414	0.0602782	1.04267	0.91563	357.898	-0.105804	-1.07609	0.77161
AR446_RS06085	lgt	M	prolipoprotein diacylglyceryl transferase	AR446_RS06085	91.9037	-0.211712	-1.15806	0.663974	105.127	-0.0275848	-1.0193	0.95013	91.9037	-1.16628	-2.24432	0.0232651	91.9037	-0.922673	-1.89562	0.0738933	153.59	0.708454	1.63405	0.22122	91.9037	-0.317085	-1.24581	0.640275	91.9037	-0.695945	-1.61995	0.66543	91.9037	-0.337492	-1.26356	0.587019
AR446_RS06700	lpxB	M	lipid-A-disaccharide synthase	AR446_RS06700	73.958	-1.3152	-2.48837	0.00217999	73.958	-0.501272	-1.41546	0.179113	73.958	-1.27292	-2.41651	0.0115201	73.958	-1.02931	-2.04104	0.0404446	73.958	-1.96752	-3.91094	0.0535899	75.0539	-0.102818	-1.07387	0.873167	73.958	-0.802415	-1.74402	0.584779	73.958	-1.19935	-2.29636	0.0478186
mreC	mreC	M	rod shape-determining protein MreC	AR446_RS06800	163.188	0.085715	1.06121	0.822436	162.988	-0.00592649	-1.00412	0.988089	147.994	-0.0047548	-1.0033	0.990756	239.36	0.678839	1.60085	0.0300176	140.372	-0.362759	-1.28588	0.636885	140.372	-0.996822	-1.9956	0.0965945	141.455	-0.187865	-1.13908	0.845459	140.372	-1.11385	-2.16423	0.0330127
AR446_RS06960	mscS	M	mechanosensitive ion channel family protein	AR446_RS06960	78.9275	-0.0283226	-1.01983	0.942271	81.9585	-0.0639019	-1.04529	0.84126	97.2565	0.322899	1.25084	0.31221	73.487	-0.182121	-1.13455	0.63508	77.6104	0.0483877	1.03411	0.929937	73.487	-1.29196	-2.44861	0.016851	73.487	-0.260877	-1.19821	0.78369	83.0397	0.150266	1.10977	0.71472
AR446_RS07465		M	M23 family metallopeptidase	AR446_RS07465	540.286	0.0787768	1.05612	0.718912	467.082	-0.222356	-1.16664	0.239367	467.082	-0.439869	-1.35648	0.0243132	490.651	-0.0189256	-1.0132	0.940218	467.082	-0.667283	-1.58808	0.0128317	539.831	0.0850322	1.06071	0.740112	467.082	-0.210635	-1.1572	0.691566	487.411	0.035795	1.02512	0.90535
pal	pal	M	peptidoglycan-associated lipoprotein Pal	AR446_RS07560	8188.34	0.594286	1.50973	1.64695e-05	6534.94	0.178983	1.13209	0.260181	5713.59	0.12544	1.09084	0.480311	5418.73	0.0399878	1.02811	0.852304	7067.62	0.483058	1.3977	0.00304542	8278.17	0.617526	1.53424	2.37304e-05	7163.27	0.333692	1.26023	0.122971	8895.41	0.819353	1.76461	2.40665e-09
AR446_RS07570	tolA	M	TonB C-terminal domain-containing protein	AR446_RS07570	241.429	1.18965	2.28097	4.4635e-05	202.866	0.848984	1.80123	0.00583426	176.864	0.791164	1.73047	0.0231121	228.584	1.15168	2.22172	0.000311166	174.741	0.823691	1.76993	0.127478	137.125	0.381206	1.30243	0.516173	96.5167	-0.695945	-1.61995	0.66543	134.232	0.448739	1.36485	0.394615
AR446_RS07715	murB	M	UDP-N-acetylmuramate dehydrogenase	AR446_RS07715	148.487	-0.520151	-1.43411	0.117137	148.487	-0.52723	-1.44116	0.0965471	151.922	-0.0479662	-1.03381	0.904073	148.487	-0.757249	-1.69026	0.0738933	148.487	-1.48985	-2.8086	0.0462475	148.487	-0.936755	-1.91422	0.0990087	148.487	-1.31525	-2.48845	0.2652	148.487	-0.0972807	-1.06976	0.846052
AR446_RS08410	racD	M	aspartate/glutamate racemase family protein	AR446_RS08410	335.052	-1.05417	-2.07652	1.29113e-05	335.052	-1.01313	-2.01829	1.27571e-05	335.052	-0.800267	-1.74142	0.00338446	335.052	-0.622793	-1.53985	0.0250733	335.052	-0.696367	-1.62042	0.111982	335.052	-0.946837	-1.92764	0.0105641	335.052	-0.328694	-1.25588	0.694069	335.052	-0.903503	-1.8706	0.00547841
lpoB	lpoB	M	penicillin-binding protein activator LpoB	AR446_RS08435	1218	-0.699746	-1.62422	2.7645e-05	1218	-0.67344	-1.59487	3.84673e-05	1218	-0.585655	-1.50072	0.00140103	1218	-0.726209	-1.65429	6.28198e-05	1218	-0.272787	-1.20814	0.34081	1218	-0.944113	-1.924	1.60136e-05	1218	-0.395654	-1.31554	0.307154	1218	-0.763587	-1.69771	0.00014676
AR446_RS08440		M	hypothetical protein	AR446_RS08440	301.002	-0.275499	-1.21041	0.25829	301.002	-0.237157	-1.17867	0.301338	301.002	-0.259283	-1.19688	0.328529	301.002	-0.800774	-1.74204	0.00139362	301.002	-0.10532	-1.07573	0.796456	348.761	0.0885307	1.06329	0.793235	456.825	0.402476	1.32177	0.410547	301.002	-0.168978	-1.12426	0.608306
AR446_RS08515	spr	M	C40 family peptidase	AR446_RS08515	206.629	0.311109	1.24066	0.436203	175.256	-0.0159007	-1.01108	0.971893	204.601	0.347072	1.27198	0.465273	188.925	0.223275	1.16738	0.669917	179.684	0.210445	1.15705	0.781812	423.013	1.34956	2.54835	0.0002374	151.972	-0.610597	-1.52689	0.711579	151.972	-0.252046	-1.1909	0.698826
AR446_RS08520	murI	M	glutamate racemase	AR446_RS08520	96.9208	-0.937208	-1.91482	0.0344174	96.9208	-0.248107	-1.18765	0.540637	96.9208	-0.226046	-1.16963	0.669452	96.9208	-0.373524	-1.29551	0.478778	96.9208	-0.813917	-1.75798	0.369479	99.1437	-0.0914044	-1.06541	0.893325	96.9208	-0.639611	-1.55791	0.694069	103.294	0.0656767	1.04658	0.932291
AR446_RS08575	murE	M	UDP-N-acetylmuramoyl-L-alanyl-D-glutamate--2, 6-diaminopimelate ligase	AR446_RS08575	269.034	1.15713	2.23013	3.04821e-07	244.689	0.930486	1.90592	5.24832e-05	214.055	0.877634	1.83736	0.000631431	191.871	0.710861	1.63678	0.00860595	110.073	-0.144477	-1.10533	0.796456	137.236	0.193838	1.1438	0.657301	227.22	0.845053	1.79633	0.100659	156.045	0.477049	1.39189	0.161742
AR446_RS08995		M	hypothetical protein	AR446_RS08995	298.382	-1.45902	-2.74922	0.00650312	298.382	-1.81003	-3.5065	0.000815221	298.382	-1.04979	-2.07023	0.0810091	298.382	-0.681853	-1.6042	0.268656	298.382	-2.3145	-4.97433	0.111027	298.382	-2.7503	-6.72858	0.0385801	457.289	0.413875	1.33226	0.755836	298.382	-3.21569	-9.2901	0.0126386
AR446_RS00990	flgJ	MNO	hypothetical protein	AR446_RS00990	716.874	-0.448497	-1.36462	0.0650299	716.874	-1.27575	-2.42125	2.75833e-08	716.874	-0.774481	-1.71057	0.00363364	716.874	-0.807973	-1.75075	0.00284878	716.874	-0.538114	-1.45207	0.215533	716.874	-1.02522	-2.03527	0.00474735	716.874	-1.40489	-2.64798	0.0578899	716.874	-1.04591	-2.06467	0.00106156
cmeD	cmeD	MU	multidrug efflux RND transporter outer membrane subunit CmeD	AR446_RS03155	219.438	-0.176741	-1.13033	0.491767	276.693	0.11317	1.0816	0.64311	219.438	-0.314995	-1.24401	0.229043	223.183	-0.0655271	-1.04647	0.841983	219.438	-0.685426	-1.60818	0.0850077	295.695	0.306189	1.23644	0.319665	219.438	-2.00877	-4.02438	0.0122024	230.338	0.0441927	1.03111	0.906667
AR446_RS05155	cusC	MU	TolC family protein	AR446_RS05155	110.613	0.623526	1.54064	0.0449985	106.051	0.472972	1.38797	0.138118	91.6414	0.40257	1.32186	0.277529	111.929	0.681598	1.60392	0.0441247	65.5057	-1.53509	-2.89806	0.0760159	114.082	0.674687	1.59625	0.14389	65.5057	-0.948695	-1.93013	0.483337	112.602	0.754156	1.68664	0.0383667
cmeC	cmeC	MU	multidrug efflux transporter outer membrane subunit CmeC	AR446_RS06295	440.058	0.39192	1.31214	0.0375559	566.233	0.665637	1.58627	8.57533e-05	452.67	0.48295	1.3976	0.0126807	455.818	0.483923	1.39854	0.0127075	416.636	0.414039	1.33241	0.123274	393.447	0.237856	1.17924	0.372529	331.758	-0.0831927	-1.05936	0.854994	419.404	0.428089	1.34545	0.0478392
AR446_RS06315	lspA	MU	lipoprotein signal peptidase	AR446_RS06315	189.841	-0.269825	-1.20566	0.491767	189.841	-0.719232	-1.64631	0.0411538	189.841	-0.254002	-1.19251	0.598262	189.841	-0.179313	-1.13234	0.724697	189.841	-0.803093	-1.74484	0.314172	189.841	-0.400699	-1.32015	0.533682	189.841	-1.94007	-3.83724	0.222418	198.13	0.0356323	1.02501	0.955816
AR446_RS00460		N	hypothetical protein	AR446_RS00460	233.966	-0.164846	-1.12105	0.438845	233.966	-0.554075	-1.46823	0.00210625	233.966	-0.284207	-1.21774	0.179743	233.966	-0.555279	-1.46945	0.00602383	233.966	-1.17289	-2.25463	5.64812e-05	233.966	-0.407483	-1.32637	0.109778	246.515	-0.123517	-1.08939	0.793054	233.966	-0.272727	-1.20809	0.275675
flgK	flgK	N	flagellar hook-associated protein FlgK	AR446_RS00975	946.456	-0.651483	-1.57078	8.97752e-06	946.456	-1.05444	-2.07691	3.96694e-14	946.456	-0.882584	-1.84367	2.42853e-09	946.456	-0.759997	-1.69349	4.83873e-07	946.456	-0.885455	-1.84735	1.73145e-06	946.456	-0.937616	-1.91536	3.25903e-08	946.456	-1.22527	-2.338	1.05184e-06	946.456	-0.789446	-1.72841	9.6142e-07
AR446_RS00995	flgI	N	flagellar basal body P-ring protein FlgI	AR446_RS00995	2352.67	-0.518022	-1.43199	0.00030506	2352.67	-0.818786	-1.76392	1.46912e-09	2352.67	-0.379131	-1.30056	0.0142429	2352.67	-0.753904	-1.68635	1.5151e-07	2352.67	-0.777276	-1.71389	4.20437e-06	2352.67	-1.20016	-2.29765	3.36202e-14	2352.67	-0.928546	-1.90336	1.35451e-05	2352.67	-0.937363	-1.91502	3.54642e-10
AR446_RS01535	flaB	N	flagellin A	AR446_RS01535	41635.7	-0.87654	-1.83597	1.17439e-12	41635.7	-0.780894	-1.71819	2.51262e-10	41635.7	-0.818792	-1.76393	3.30765e-11	41635.7	-0.578232	-1.49302	7.88398e-06	41635.7	-0.642412	-1.56094	1.08615e-06	41635.7	-1.09946	-2.14274	0	41635.7	-0.838985	-1.78879	1.17558e-10	41635.7	-0.955012	-1.9386	1.19071e-14
fliW	fliW	N	flagellar assembly protein FliW	AR446_RS02910	824.152	0.0540219	1.03816	0.841676	995.306	0.236226	1.17791	0.292902	822.191	0.100887	1.07243	0.720559	832.471	0.10978	1.07906	0.706416	1124.75	0.603334	1.51922	0.0384005	1418.52	0.844349	1.79545	0.000259433	1224.13	0.556592	1.47079	0.197061	851.555	0.206676	1.15403	0.494628
flgP	flgP	N	flagellar assembly lipoprotein FlgP	AR446_RS03180	4077.89	-1.05192	-2.07328	2.49366e-14	4077.89	-0.953309	-1.93631	2.58174e-12	4077.89	-1.10267	-2.14752	1.22912e-14	4077.89	-1.2932	-2.45071	0	4077.89	-0.824545	-1.77098	2.51045e-06	4077.89	-0.567036	-1.48148	0.00064022	4077.89	-0.667345	-1.58815	0.00379616	4077.89	-0.820468	-1.76598	1.15924e-07
flhA	flhA	N	flagellar biosynthesis protein FlhA	AR446_RS03750	130.77	0.611212	1.52754	0.00994812	121.113	0.410711	1.32934	0.10096	114.867	0.474491	1.38943	0.0786146	142.05	0.77166	1.70723	0.00173828	91.1105	0.191129	1.14166	0.704457	97.8388	0.200187	1.14885	0.613484	97.4205	0.118844	1.08586	0.854994	81.912	0.042277	1.02974	0.93355
flgL	flgL	N	flagellar hook-associated protein FlgL	AR446_RS03770	1359.61	-1.19389	-2.28769	0	1359.61	-1.23053	-2.34653	0	1359.61	-1.2061	-2.30714	0	1359.61	-1.41526	-2.66708	0	1359.61	-1.35573	-2.55926	0	1359.61	-1.4995	-2.82744	0	1359.61	-1.49569	-2.81999	8.61787e-13	1359.61	-1.48073	-2.7909	0
flgA	flgA	N	flagellar basal body P-ring formation protein FlgA	AR446_RS04470	82.8121	1.11348	2.16367	0.0470659	64.6932	0.668796	1.58975	0.262866	74.4064	1.00876	2.01218	0.101538	69.1325	0.89388	1.85817	0.173819	63.0114	0.817898	1.76284	0.437446	86.5327	1.17987	2.26557	0.106861	34.8038	-6.39132	-83.942	0.742061	49.6775	0.482552	1.39721	0.58343
flgG	flgG	N	flagellar basal-body rod protein FlgG	AR446_RS04765	3634.59	-1.13493	-2.19607	0	3634.59	-1.29071	-2.44648	0	3634.59	-1.11282	-2.16268	0	3634.59	-1.31437	-2.48694	0	3634.59	-1.18225	-2.2693	5.67213e-13	3634.59	-1.11629	-2.16789	2.28617e-13	3634.59	-1.05381	-2.076	2.09897e-07	3634.59	-1.30842	-2.4767	0
AR446_RS04770	flgF	N	flagellar hook-basal body protein	AR446_RS04770	1651.5	-0.850354	-1.80294	9.62604e-09	1651.5	-0.954718	-1.9382	3.80163e-11	1651.5	-1.06205	-2.0879	6.13456e-12	1651.5	-0.984972	-1.97927	3.94154e-10	1651.5	-1.30803	-2.47603	2.63352e-10	1651.5	-0.894538	-1.85901	8.02646e-07	1651.5	-2.15914	-4.46648	3.41576e-10	1651.5	-1.22485	-2.33732	7.80201e-13
flgH	flgH	N	flagellar basal body L-ring protein FlgH	AR446_RS04815	1627.87	-0.931971	-1.90788	8.16639e-10	1627.87	-0.901773	-1.86836	1.30114e-09	1627.87	-0.743391	-1.67411	4.47973e-06	1627.87	-1.00008	-2.00011	8.9976e-10	1627.87	-0.87847	-1.83843	3.22453e-05	1627.87	-1.27476	-2.41959	7.69743e-11	1627.87	-0.84023	-1.79034	0.00474628	1627.87	-1.12089	-2.17481	3.02366e-10
fliS	fliS	N	flagellar export chaperone FliS	AR446_RS05365	2746.48	-0.957517	-1.94197	4.48602e-10	2746.48	-1.29747	-2.45797	0	2746.48	-1.00448	-2.00622	6.081e-10	2746.48	-0.957392	-1.9418	7.67012e-09	2746.48	-0.81634	-1.76093	0.000162217	2746.48	-0.923157	-1.89626	2.11779e-06	2746.48	-0.938204	-1.91614	0.0024681	2746.48	-0.600248	-1.51598	0.0010576
fliD	fliD	N	flagellar filament capping protein FliD	AR446_RS05370	6241.23	-1.40464	-2.64752	0	6241.23	-1.56377	-2.95625	0	6241.23	-1.40934	-2.65616	0	6241.23	-1.27732	-2.42389	0	6241.23	-1.33206	-2.51761	0	6241.23	-1.4166	-2.66955	0	6241.23	-1.52923	-2.88632	0	6241.23	-1.26409	-2.40176	0
AR446_RS05375	flaG	N	flagellar protein FlaG	AR446_RS05375	8767.36	-0.980562	-1.97323	1.45297e-13	8767.36	-1.68468	-3.2147	0	8767.36	-1.32096	-2.49833	0	8767.36	-1.46436	-2.75941	0	8767.36	-1.27633	-2.42222	0	8767.36	-1.45569	-2.74288	0	8767.36	-1.70786	-3.26677	0	8767.36	-1.48872	-2.8064	0
flgB	flgB	N	flagellar basal body rod protein FlgB	AR446_RS05470	1922.91	-0.921066	-1.89351	1.19073e-08	1922.91	-1.08369	-2.11945	5.52282e-12	1922.91	-1.05478	-2.07741	1.04711e-09	1922.91	-1.49655	-2.82167	0	1922.91	-1.46022	-2.7515	1.1142e-08	1922.91	-0.979279	-1.97148	4.03985e-06	1922.91	-1.84475	-3.59191	5.5524e-06	1922.91	-1.94416	-3.84813	0
flgC	flgC	N	flagellar basal body rod protein FlgC	AR446_RS05475	3120.36	-0.403592	-1.3228	0.00956257	3120.36	-0.95512	-1.93874	1.46697e-11	3120.36	-0.722294	-1.6498	2.3793e-06	3120.36	-0.809806	-1.75298	1.31209e-07	3120.36	-1.04838	-2.06821	4.68037e-08	3120.36	-0.687329	-1.6103	9.34058e-05	3120.36	-1.36187	-2.57017	4.44198e-07	3120.36	-0.913874	-1.8841	2.78945e-08
fliE	fliE	N	flagellar hook-basal body complex protein FliE	AR446_RS05480	1523.91	-0.696875	-1.62099	0.000239595	1523.91	-0.477161	-1.392	0.0130291	1523.91	-1.07743	-2.11027	2.41251e-07	1523.91	-0.970191	-1.9591	5.01528e-06	1523.91	-0.837594	-1.78707	0.00724829	1523.91	-0.465782	-1.38107	0.0893179	1523.91	-0.846282	-1.79786	0.0762994	1523.91	-0.572395	-1.48699	0.0180816
AR446_RS06355	fliZ	N	hypothetical protein	AR446_RS06355	211.229	-0.334699	-1.26111	0.258796	211.229	-0.258717	-1.19641	0.353788	211.229	-0.206956	-1.15425	0.532266	231.489	0.042063	1.02959	0.909926	211.229	-0.708476	-1.63408	0.178558	258.708	0.168295	1.12373	0.673621	211.229	-0.854371	-1.80797	0.328315	211.229	-0.953585	-1.93668	0.0127403
fliN	fliN	N	flagellar motor switch protein FliN	AR446_RS06360	573.772	0.902252	1.86898	0.00188543	503.178	0.623183	1.54027	0.0421686	450.438	0.603571	1.51947	0.079844	438.818	0.556858	1.47106	0.119579	280.035	-0.272648	-1.20802	0.726509	344.811	0.175447	1.12931	0.763973	343.336	0.0941047	1.0674	0.918988	488.536	0.775375	1.71163	0.034611
flhB	flhB	N	flagellar biosynthesis protein FlhB	AR446_RS06440	557.538	-1.60517	-3.04231	0	557.538	-1.55846	-2.94539	0	557.538	-1.14292	-2.20828	1.9415e-09	557.538	-1.47092	-2.77199	3.24252e-13	557.538	-2.71798	-6.57949	1.49194e-11	557.538	-2.08507	-4.24296	8.34634e-13	557.538	-3.7077	-13.0656	1.79402e-05	557.538	-1.79128	-3.46122	1.00271e-13
fliH	fliH	N	flagellar assembly protein FliH	AR446_RS06525	144.529	-0.0369073	-1.02591	0.926107	238.717	0.596427	1.51197	0.0306043	209.894	0.55098	1.46508	0.0778306	227.52	0.658126	1.57803	0.031475	150.818	0.125316	1.09075	0.847361	187.391	0.344375	1.2696	0.447134	223.417	0.522337	1.43628	0.503268	135.367	-0.212506	-1.1587	0.690376
fliG	fliG	N	flagellar motor switch protein FliG	AR446_RS06530	509.115	0.572435	1.48703	0.0030301	506.446	0.474952	1.38987	0.0161149	489.685	0.56657	1.481	0.00628751	426.871	0.359578	1.28305	0.115739	477.04	0.579497	1.49433	0.0381709	469.929	0.46425	1.3796	0.0764132	399.516	0.15503	1.11344	0.790576	501.458	0.656012	1.57572	0.00296148
fliQ	fliQ	N	flagellar biosynthesis protein FliQ	AR446_RS07710	334.68	-0.116075	-1.08378	0.781979	331.168	-0.354729	-1.27875	0.3209	535.077	0.610068	1.52633	0.0727495	452.69	0.360155	1.28356	0.358244	331.168	-0.803093	-1.74484	0.314172	331.168	-1.56443	-2.95761	0.0277905	331.168	-0.948695	-1.93013	0.483337	365.958	0.117901	1.08515	0.838826
AR446_RS08235	fliK	N	flagellar hook-length control protein FliK	AR446_RS08235	411.244	-0.845885	-1.79737	3.95793e-07	411.244	-0.563322	-1.47767	0.000814063	411.244	-0.49807	-1.41232	0.00748344	411.244	-1.01059	-2.01474	2.97602e-08	411.244	-1.52044	-2.86878	2.10515e-08	411.244	-0.853375	-1.80672	0.000111785	411.244	-1.23391	-2.35204	0.00141929	411.244	-1.01153	-2.01604	6.53005e-07
AR446_RS08240	flgD	N	flagellar basal body rod modification protein	AR446_RS08240	1701.29	-0.758698	-1.69196	2.48306e-07	1701.29	-0.517958	-1.43193	0.000554029	1701.29	-0.654988	-1.5746	2.55627e-05	1701.29	-0.630434	-1.54803	6.10653e-05	1701.29	-0.826398	-1.77325	1.74573e-05	1701.29	-0.479985	-1.39473	0.0084975	1701.29	-0.875909	-1.83516	0.000814304	1701.29	-0.677938	-1.59985	5.47217e-05
AR446_RS08245	flgE	N	flagellar hook protein FlgE	AR446_RS08245	1315.4	-0.556212	-1.4704	0.000113926	1315.4	-0.621875	-1.53887	1.08297e-05	1315.4	-0.590476	-1.50574	7.78133e-05	1315.4	-0.721861	-1.64931	8.5191e-07	1315.4	-0.461233	-1.37672	0.0132203	1315.4	-0.826517	-1.7734	3.06404e-07	1315.4	-0.509422	-1.42348	0.0294816	1315.4	-0.427831	-1.34521	0.00933483
fliM	fliM	N	flagellar motor switch protein FliM	AR446_RS08295	376.279	-0.309926	-1.23964	0.151036	376.279	-0.303311	-1.23397	0.145063	376.279	-0.402767	-1.32204	0.0746988	376.279	-0.175291	-1.12919	0.482173	376.279	-1.13714	-2.19945	0.000734405	376.279	-0.376309	-1.29802	0.199847	418.65	-0.0450276	-1.0317	0.923038	376.279	-0.631375	-1.54904	0.0126013
AR446_RS03505	cheB	NT	chemotaxis protein CheB	AR446_RS03505	509.311	-0.209897	-1.15661	0.416639	519.723	-0.19196	-1.14231	0.415099	509.311	-0.384183	-1.30512	0.13663	509.311	-0.69901	-1.62339	0.00612134	509.311	-0.173636	-1.1279	0.694665	531.625	-0.0619602	-1.04388	0.859465	509.311	-0.290632	-1.22318	0.703026	514.319	-0.0115869	-1.00806	0.968541
AR446_RS03510	cheR	NT	chemotaxis protein CheR	AR446_RS03510	301.545	0.590348	1.50561	0.0205742	271.81	0.350798	1.27527	0.198322	236.698	0.291538	1.22394	0.363272	186.38	-0.0618721	-1.04382	0.877665	182.786	-0.293599	-1.22569	0.638505	337.6	0.760145	1.69366	0.0168668	336.156	0.678628	1.60062	0.232961	271.337	0.543426	1.45743	0.0912931
AR446_RS03905		NT	methyl-accepting chemotaxis protein	AR446_RS03905	218.285	0.642307	1.56082	0.00340984	212.708	0.515096	1.42909	0.0222248	173.64	0.36262	1.28576	0.170967	127.651	-0.180365	-1.13317	0.574075	127.651	-0.312943	-1.24224	0.545518	154.348	0.149874	1.10947	0.689586	299.692	1.0311	2.04359	0.0065347	134.391	0.0484331	1.03414	0.908588
AR446_RS06725	cheW	NT	purine-binding chemotaxis protein CheW	AR446_RS06725	2274.54	0.853374	1.80672	4.98145e-08	1955.6	0.54553	1.45956	0.000988514	1596.45	0.393042	1.31316	0.0347945	1752.47	0.518506	1.43247	0.00361854	2210.88	0.913406	1.88349	1.48031e-06	1719.25	0.457067	1.37275	0.0279969	1879.96	0.510772	1.42481	0.0968499	2161.04	0.885039	1.84681	2.04673e-07
AR446_RS00955	gspE	NU	type II/IV secretion system protein	AR446_RS00955	35.1276	1.3047	2.47032	0.0227676	42.5349	1.49052	2.8099	0.0064088	25.926	0.917116	1.88834	0.17602	36.6562	1.40535	2.64882	0.0213203	12.9178	-6.26614	-76.9654	0.565622	47.1932	1.73128	3.32022	0.00875011	33.9382	1.1803	2.26624	0.395683	38.6328	1.54306	2.91411	0.0172629
AR446_RS00960	ctsF	NU	type II secretion system F family protein	AR446_RS00960	27.2343	1.73727	3.33404	0.0345905	22.7953	1.393	2.62624	0.102372	17.9779	1.1888	2.27964	0.220732	22.7355	1.51486	2.85772	0.100736	7.35807	-5.07032	-33.5984	0.647084	7.35807	-5.25393	-38.1583	0.54727	22.5533	1.3811	2.60466	0.512674	9.33565	0.307411	1.23748	0.841841
AR446_RS01515	ctsG	NU	prepilin-type N-terminal cleavage/methylation domain-containing protein	AR446_RS01515	146.305	0.990161	1.98641	0.0368207	145.466	0.892171	1.85597	0.0606948	67.0782	-0.375131	-1.29696	0.604022	107.333	0.58507	1.50011	0.327949	80.9623	0.238826	1.18003	0.811637	174.718	1.25026	2.37884	0.0301777	67.0782	-6.96957	-125.329	0.724801	67.0782	-0.358484	-1.28208	0.689324
AR446_RS04865		NU	type II secretion system protein	AR446_RS04865	217.509	0.55	1.46409	0.155299	213.499	0.433378	1.35039	0.256688	287.727	1.00295	2.00409	0.00581388	286.254	0.986442	1.98129	0.0148142	135.507	-0.563462	-1.47781	0.576174	146.682	-0.010198	-1.00709	0.987373	135.507	-1.38068	-2.60392	0.454535	141.225	0.0334226	1.02344	0.95783
AR446_RS05840	pilN	NU	hypothetical protein	AR446_RS05840	74.0774	0.448873	1.36497	0.487426	89.8682	0.63697	1.55506	0.262977	120.812	1.20148	2.29975	0.0315361	116.406	1.13879	2.20197	0.0476137	49.4462	-1.32237	-2.50077	0.443729	85.8616	0.665624	1.58625	0.431753	151.558	1.40491	2.64801	0.179552	49.4462	-0.265768	-1.20228	0.800581
fliI	fliI	NU	flagellar protein export ATPase FliI	AR446_RS07115	153.503	0.0733893	1.05219	0.815546	133.188	-0.335716	-1.262	0.209265	142.371	0.0151793	1.01058	0.962609	133.188	-0.275153	-1.21012	0.399526	133.188	-0.472617	-1.38762	0.361805	133.188	-1.29275	-2.44994	0.00322496	133.188	-1.40972	-2.65686	0.11122	133.188	-0.0972593	-1.06974	0.806897
virB11	virB11	NU	P-type DNA transfer ATPase VirB11	AR446_RS08795	43.5704	-1.19688	-2.29244	0.0359193	43.5704	-0.554267	-1.46842	0.294393	60.3248	0.386687	1.30739	0.501322	46.158	-0.00706325	-1.00491	0.992294	43.5704	-2.05305	-4.14981	0.17319	43.5704	-0.521764	-1.43571	0.560556	53.4194	0.0930356	1.06661	0.940535	43.5704	-0.678408	-1.60037	0.407267
AR446_RS00860	ccoQ	O	cytochrome c oxidase, cbb3-type, CcoQ subunit	AR446_RS00860	589.252	0.666551	1.58727	0.0287182	532.084	0.429626	1.34688	0.181707	627.321	0.806852	1.74939	0.0115661	679.999	0.91397	1.88422	0.00341281	712.1	1.0395	2.05552	0.0209275	714.035	0.949912	1.93175	0.0106713	803.719	1.0448	2.06308	0.0968897	509.43	0.561813	1.47612	0.165632
AR446_RS01335		O	DsbA family protein	AR446_RS01335	466.528	-0.674146	-1.59565	0.0014193	466.528	-0.324213	-1.25198	0.139596	466.528	-0.754411	-1.68694	0.00142279	466.528	-0.263355	-1.20027	0.307529	466.528	-0.318559	-1.24708	0.437446	472.618	-0.105061	-1.07554	0.750003	466.528	-0.258422	-1.19617	0.716795	466.528	-0.482985	-1.39763	0.0828339
AR446_RS01390	glnD	O	nucleotidyltransferase	AR446_RS01390	82.2943	0.0282431	1.01977	0.936344	73.6747	-0.23365	-1.17581	0.400305	73.6747	-0.413134	-1.33158	0.18828	73.6747	-0.636668	-1.55473	0.0453452	73.6747	-0.379656	-1.30103	0.48537	94.2055	0.230362	1.17313	0.559097	73.6747	-0.903187	-1.87019	0.289229	73.6747	-0.0972617	-1.06974	0.813191
AR446_RS01710		O	hypothetical protein	AR446_RS01710	298.687	-0.138554	-1.1008	0.61419	298.687	-0.565516	-1.47992	0.0148718	298.687	-0.870172	-1.82788	0.00118939	298.687	-0.304089	-1.23464	0.290178	345.578	0.179998	1.13288	0.683865	462.023	0.505016	1.41914	0.0783962	298.687	-0.812874	-1.75671	0.233776	369.994	0.282904	1.21664	0.361667
radA	radA	O	DNA repair protein RadA	AR446_RS02275	161.213	-0.112827	-1.08135	0.702529	159.167	-0.398584	-1.31821	0.111433	159.167	-0.956015	-1.93994	0.000798847	159.167	-0.309027	-1.23887	0.306201	159.167	-2.05568	-4.15739	0.000370086	159.167	-0.366853	-1.28954	0.349719	159.167	-0.207408	-1.15461	0.787896	159.167	-0.782171	-1.71972	0.019412
AR446_RS02445	ppiB	O	peptidylprolyl isomerase	AR446_RS02445	807.557	0.590096	1.50535	0.00538293	699.32	0.292678	1.22491	0.210031	798.846	0.624689	1.54188	0.00578728	925.238	0.827458	1.77456	0.000113607	562.21	0.168879	1.12418	0.703113	865.404	0.697062	1.6212	0.00769055	1043.34	0.891377	1.85495	0.0178435	664.861	0.415129	1.33342	0.137686
AR446_RS02730	clpA	O	AAA family ATPase	AR446_RS02730	192.8	0.272537	1.20793	0.232796	265.794	0.645685	1.56448	0.000646491	152.227	-0.0178853	-1.01247	0.948144	210.996	0.443835	1.36022	0.0470084	241.625	0.698964	1.62334	0.00837954	216.699	0.448384	1.36451	0.0946502	313.063	0.903635	1.87077	0.00582467	235.851	0.668626	1.58956	0.0027271
AR446_RS03135	ate	O	arginyltransferase	AR446_RS03135	156.236	-1.04878	-2.06878	0.00151061	168.29	-0.114064	-1.08227	0.740086	156.236	-0.404407	-1.32354	0.292113	156.236	-0.162672	-1.11936	0.703174	156.236	-1.86535	-3.64357	0.0228968	156.236	-0.317216	-1.24592	0.580031	156.236	-0.958629	-1.94346	0.406629	156.236	-0.38202	-1.30317	0.462243
AR446_RS03140		O	adenylosuccinate lyase	AR446_RS03140	198.367	-1.12932	-2.18756	6.24921e-05	198.367	-1.08443	-2.12053	6.17835e-05	198.367	-1.12515	-2.18125	0.000677374	198.367	-1.66814	-3.17804	5.32823e-06	198.367	-2.37328	-5.18118	0.00210191	198.367	-0.603339	-1.51923	0.174153	198.367	-0.790932	-1.73019	0.375005	198.367	-0.890113	-1.85332	0.0218341
AR446_RS03255		O	hypothetical protein	AR446_RS03255	20.3329	-1.09773	-2.14018	0.0611853	20.3329	-1.28018	-2.42869	0.0246751	20.3329	-1.26838	-2.4089	0.0723815	20.3329	-0.320905	-1.24911	0.650087	20.3329	-1.95419	-3.87497	0.204031	20.3329	-2.38987	-5.2411	0.0845262	20.3329	-7.19004	-146.022	0.721819	20.3329	-2.85503	-7.23521	0.0303805
AR446_RS03300	ftsH1	O	ATP-dependent metallopeptidase FtsH/Yme1/Tma family protein	AR446_RS03300	187.433	1.0332	2.04656	1.22046e-05	195.083	1.00102	2.00142	1.63863e-05	125.14	0.500949	1.41514	0.088093	166.586	0.90426	1.87158	0.000570768	91.1015	0.0940956	1.0674	0.873593	122.555	0.427722	1.34511	0.279886	198.301	1.04583	2.06455	0.0260731	112.865	0.40721	1.32612	0.268999
AR446_RS03335		O	hypothetical protein	AR446_RS03335	5266.06	0.437107	1.35389	0.00262998	5288.47	0.353312	1.27749	0.0180246	4907.32	0.385622	1.30642	0.0119253	4952.78	0.389908	1.31031	0.0105878	5231.18	0.528623	1.44255	0.00123505	5828.66	0.591033	1.50633	9.11964e-05	6781.12	0.734214	1.66349	2.35098e-05	5767.18	0.673821	1.59529	3.19289e-06
AR446_RS03725	dsbA	O	thiol:disulfide interchange protein DsbA/DsbL	AR446_RS03725	417.533	-0.692792	-1.61641	0.00226117	417.533	-0.687908	-1.61095	0.00197278	417.533	-1.07447	-2.10594	3.53074e-05	417.533	-0.408517	-1.32732	0.127798	417.533	-0.181442	-1.13402	0.688941	417.533	-0.194242	-1.14412	0.586599	581.093	0.277527	1.21212	0.676845	417.533	-0.872828	-1.83125	0.00404388
AR446_RS03915	djlA	O	DnaJ family molecular chaperone	AR446_RS03915	212.152	1.36973	2.58422	1.83949e-05	172.457	0.981393	1.97437	0.00370682	182.811	1.20501	2.30539	0.000690994	185.777	1.21907	2.32797	0.000618455	108.37	0.501921	1.4161	0.511333	308.276	1.9138	3.76801	5.32784e-08	240.803	1.48186	2.79308	0.0206248	160.195	1.0693	2.09841	0.0161577
dnaK	dnaK	O	molecular chaperone DnaK	AR446_RS04525	2508.26	-0.00448453	-1.00311	0.982547	2297.32	-0.257068	-1.19505	0.0876502	2297.32	-0.144937	-1.10568	0.390888	2391.31	-0.0320775	-1.02248	0.871237	2297.32	-0.136457	-1.0992	0.522786	2297.32	-0.655245	-1.57488	7.41042e-06	2297.32	-0.484689	-1.39928	0.0122024	2297.32	-0.250187	-1.18936	0.129455
hypE	hypE	O	hydrogenase expression/formation protein HypE	AR446_RS05070	151.339	0.762901	1.6969	0.0145667	111.078	0.227404	1.17073	0.537872	108.421	0.332564	1.25925	0.466698	135.154	0.64092	1.55932	0.0770303	128.543	0.627832	1.54524	0.289398	81.3538	-0.810898	-1.7543	0.231916	190.42	1.02464	2.03445	0.133117	154.828	0.90054	1.86676	0.0146786
hypD	hypD	O	hydrogenase formation protein HypD	AR446_RS05075	120.459	0.209478	1.15627	0.548251	175.769	0.664212	1.5847	0.0177264	146.82	0.544828	1.45885	0.0914693	185.382	0.871845	1.83	0.00311918	133.899	0.462436	1.37787	0.437446	95.0889	-0.39414	-1.31416	0.513362	121.441	0.153033	1.1119	0.854994	123.159	0.346625	1.27158	0.421147
dnaJ	dnaJ	O	molecular chaperone DnaJ	AR446_RS05200	231.819	0.248082	1.18763	0.356883	178.19	-0.39246	-1.31263	0.126747	178.19	-0.356128	-1.27999	0.229217	178.19	-0.218605	-1.16361	0.492368	222.808	0.29182	1.22418	0.511333	178.19	-0.82805	-1.77528	0.0358017	188.606	-0.117038	-1.08451	0.855472	178.19	-0.128697	-1.09331	0.73321
AR446_RS05550	clpB	O	AAA family ATPase	AR446_RS05550	1238.24	-0.338192	-1.26417	0.0227522	1238.24	-0.360845	-1.28418	0.0137201	1238.24	-0.344431	-1.26965	0.0243132	1238.24	-0.465895	-1.38117	0.00157338	1238.24	-0.416231	-1.33444	0.0170729	1238.24	-0.60789	-1.52403	7.6768e-05	1238.24	-0.568561	-1.48304	0.00543143	1238.24	-0.531062	-1.44499	0.000472173
AR446_RS06170		O	tetratricopeptide repeat protein	AR446_RS06170	202.596	-0.432507	-1.34958	0.0248231	202.596	-0.446625	-1.36285	0.017876	202.596	-0.505412	-1.41953	0.0147485	202.596	-0.475356	-1.39026	0.0247892	202.596	-0.800469	-1.74167	0.00744645	202.596	-0.625143	-1.54236	0.0149653	202.596	-0.525448	-1.43938	0.255204	202.596	-0.531624	-1.44556	0.0233733
AR446_RS06235		O	ATP-binding protein	AR446_RS06235	37.3935	1.01536	2.0214	0.0485203	23.7869	0.275052	1.21004	0.654705	16.8381	-0.113736	-1.08203	0.886828	32.3315	0.846405	1.79801	0.156722	27.4364	0.66839	1.5893	0.506697	23.9226	0.378418	1.29992	0.665111	16.8381	-6.70923	-104.635	0.731076	32.0453	0.896651	1.86174	0.179131
AR446_RS07140	comM	O	YifB family Mg chelatase-like AAA ATPase	AR446_RS07140	101.508	-0.425011	-1.34258	0.154456	115.346	-0.036943	-1.02594	0.910307	105.289	-0.0282087	-1.01975	0.935433	101.508	-0.324877	-1.25256	0.352736	101.508	-0.316237	-1.24508	0.599613	125.17	0.177997	1.13131	0.665746	101.508	-0.403515	-1.32273	0.699132	101.508	-1.01584	-2.02208	0.0118257
AR446_RS07965		O	NAD(P)/FAD-dependent oxidoreductase	AR446_RS07965	1124.9	-0.493506	-1.40786	0.00510383	1124.9	-1.09252	-2.13247	3.55861e-11	1124.9	-0.702215	-1.627	0.000153811	1124.9	-1.03116	-2.04367	3.48984e-08	1124.9	-0.617548	-1.53427	0.0191656	1124.9	-0.78668	-1.7251	0.000546271	1124.9	-0.475843	-1.39073	0.230032	1124.9	-0.618649	-1.53544	0.00329383
AR446_RS08585		O	NifU family protein	AR446_RS08585	972.056	0.0884576	1.06323	0.757541	834.669	-0.413181	-1.33162	0.0900747	834.669	-0.395112	-1.31504	0.159091	834.669	-1.985	-3.95863	2.06672e-09	834.669	-0.669265	-1.59026	0.130212	1155.83	0.345417	1.27052	0.292883	874.376	-0.131913	-1.09575	0.839129	904.84	0.0906364	1.06484	0.806178
hugZ	chuZ	P	HugZ family heme oxygenase	AR446_RS00175	129.72	-1.22851	-2.34325	0.00179019	129.72	-0.979712	-1.97207	0.00387481	129.72	-1.62598	-3.08653	0.000798847	129.72	-0.523236	-1.43717	0.258172	129.72	-0.674164	-1.59567	0.379355	129.72	-2.10864	-4.31286	0.00618612	129.72	-8.46334	-352.956	0.66543	129.72	-1.85449	-3.61624	0.00296148
AR446_RS00195 (sat)	sat	P	sulfate adenylyltransferase	AR446_RS00195	259.618	-0.278057	-1.21256	0.250093	259.618	-0.594288	-1.50973	0.00557224	259.618	-0.195578	-1.14518	0.469157	259.618	-0.283458	-1.21711	0.289749	287.866	0.118737	1.08578	0.762815	259.618	-0.516738	-1.43072	0.11109	365.516	0.294242	1.22624	0.615411	259.618	-0.0631641	-1.04475	0.856437
cysN	cysC	P	sulfate adenylyltransferase subunit CysN	AR446_RS01120	84.2831	0.414844	1.33315	0.245245	112.12	0.73627	1.66586	0.0155897	93.9647	0.621627	1.53861	0.0771835	64.3296	0.0669412	1.04749	0.897743	124.597	1.07807	2.1112	0.0192964	149.539	1.24749	2.37428	0.000379909	57.6873	-0.827848	-1.77504	0.564243	73.1915	0.316695	1.24547	0.546734
AR446_RS01125	cysC	P	SLC13 family permease	AR446_RS01125	55.4685	-0.261869	-1.19903	0.493193	77.4849	0.260441	1.19784	0.429932	57.4959	-0.029214	-1.02046	0.945528	73.4533	0.314478	1.24356	0.4222	109.554	0.949583	1.93131	0.0219117	81.1946	0.424566	1.34217	0.408128	55.4685	-0.456499	-1.37221	0.734615	95.9679	0.763588	1.69771	0.030582
AR446_RS01455	fatB	P	siderophore ABC transporter substrate-binding protein	AR446_RS01455	94.7424	0.431306	1.34845	0.281208	108.312	0.534298	1.44824	0.143981	144.15	1.08585	2.12263	0.00178526	104.17	0.608905	1.5251	0.177602	137.145	1.0637	2.09029	0.0433414	111.762	0.67559	1.59725	0.213211	133.953	0.860658	1.81587	0.317543	88.717	0.44156	1.35807	0.431711
AR446_RS01740	ktrB	P	potassium transporter	AR446_RS01740	74.8944	0.378116	1.29964	0.334556	83.7727	0.449667	1.36573	0.207273	70.7881	0.347072	1.27198	0.465273	107.994	0.94631	1.92694	0.00613763	77.7094	0.531438	1.44537	0.437446	57.9322	0.0153729	1.01071	0.979771	59.2025	-0.0285209	-1.01997	0.978048	65.3496	0.286841	1.21997	0.621385
AR446_RS02300	metQ	P	MetQ/NlpA family ABC transporter substrate-binding protein	AR446_RS02300	91.6562	-0.49447	-1.4088	0.288031	91.6562	-0.93946	-1.91781	0.0289551	91.6562	-1.08078	-2.11518	0.0387274	91.6562	-0.211636	-1.158	0.706416	91.6562	-1.19682	-2.29234	0.201147	91.6562	-0.906397	-1.87436	0.214354	91.6562	-0.610597	-1.52689	0.711579	91.6562	-0.126964	-1.09199	0.84828
AR446_RS02435	mdtJ	P	EamA family transporter	AR446_RS02435	42.7034	0.335916	1.26218	0.738197	131.534	1.86023	3.63065	0.00672871	65.7753	1.00232	2.00322	0.253179	61.1131	0.887648	1.85016	0.344264	55.7021	0.809662	1.7528	0.601035	43.7114	0.371735	1.29391	0.787105	70.7273	0.979203	1.97138	0.689871	73.1915	1.20659	2.30792	0.217057
AR446_RS02505		P	cbb3-type cytochrome oxidase assembly protein	AR446_RS02505	204.867	0.891038	1.85451	0.163151	282.743	1.26481	2.40295	0.0255706	227.899	1.09318	2.13344	0.0889416	209.031	0.959764	1.94499	0.162912	155.883	0.596092	1.51162	0.64137	203.878	0.887251	1.84965	0.315957	131.954	0.188927	1.13992	0.91563	109.241	0.0930015	1.06659	0.944466
AR446_RS02635	pglK	P	ATP-binding cassette domain-containing protein	AR446_RS02635	82.0392	1.25298	2.38334	0.000200967	78.1682	1.09356	2.13399	0.00139516	72.5036	1.12473	2.18061	0.00602115	56.1371	0.747202	1.67853	0.103932	36.84	0.20034	1.14897	0.810122	81.9106	1.2563	2.38883	0.00700194	77.9622	1.10924	2.15732	0.175509	31.3702	-0.0590408	-1.04177	0.946835
AR446_RS03270	corA	P	magnesium transporter CorA	AR446_RS03270	20.7701	2.27745	4.84821	0.0993543	16.6893	1.87837	3.67658	0.181428	22.8513	2.45032	5.46537	0.0786146	34.6783	3.03448	8.1935	0.0213203	13.5462	1.72716	3.31074	0.443729	3.74107	-3.75399	-13.4916	0.665111	68.8009	3.85638	14.4839	0.016731	7.1198	0.844754	1.79596	0.700229
AR446_RS03450	IV02_29000	P	sodium-dependent transporter	AR446_RS03450	69.1383	-0.709525	-1.63527	0.0491998	73.0925	-0.141036	-1.1027	0.710402	71.2654	-0.0372734	-1.02617	0.930146	74.3887	0.015453	1.01077	0.973698	69.1383	-0.586963	-1.50208	0.450444	73.6708	-0.0325713	-1.02283	0.957257	69.1383	-1.98571	-3.96058	0.209227	74.0139	0.0722189	1.05133	0.908588
AR446_RS03455	IV02_29000	P	sodium-dependent transporter	AR446_RS03455	10.1675	2.05741	4.16238	0.149982	20.6515	2.98465	7.91533	0.0186063	23.4912	3.29115	9.78889	0.0106765	22.6345	3.22575	9.35506	0.0125408	30.9456	3.69946	12.9912	0.00840102	18.2131	2.8533	7.22652	0.0544483	2.13657	-3.52547	-11.5152	0.824733	4.06619	0.844754	1.79596	0.700229
AR446_RS03530	tcyB_2	P	amino acid ABC transporter permease	AR446_RS03530	391.137	-0.759108	-1.69244	0.00099121	391.137	-0.318672	-1.24718	0.179305	391.137	-0.298433	-1.22981	0.273392	408	-0.0290767	-1.02036	0.927225	391.137	-0.656778	-1.57656	0.11217	434.63	0.0281963	1.01974	0.935896	642.975	0.517524	1.4315	0.268414	391.137	-0.0265395	-1.01857	0.949367
AR446_RS03615		P	amino acid ABC transporter permease	AR446_RS03615	69.184	0.563949	1.47831	0.327124	125.389	1.33021	2.51439	0.00345994	85.2502	0.913957	1.88421	0.0909202	74.4406	0.709828	1.63561	0.236035	49.1324	0.17197	1.1266	0.881548	110.16	1.23767	2.35818	0.0417009	71.2977	0.53658	1.45053	0.742061	95.9163	1.13739	2.19982	0.0478392
AR446_RS03890	fieF	P	cation transporter	AR446_RS03890	74.7104	-0.0672607	-1.04773	0.902435	71.4594	-1.64283	-3.12277	0.000597622	71.4594	-0.789195	-1.72811	0.142565	71.4594	-1.551	-2.93021	0.0101876	71.4594	-1.62098	-3.07583	0.130739	71.4594	-0.268868	-1.20486	0.708794	89.6038	0.126005	1.09127	0.909485	71.4594	-0.234293	-1.17633	0.720957
AR446_RS04005	yohM	P	DUF1007 family protein	AR446_RS04005	36.3124	0.752615	1.68484	0.202626	34.041	0.570078	1.4846	0.32401	39.951	0.939344	1.91766	0.113283	25.9835	0.312478	1.24184	0.687261	19.6215	-0.340776	-1.26644	0.796456	46.4619	1.11092	2.15983	0.115693	80.1897	1.8185	3.52714	0.0347705	19.6215	-0.265768	-1.20228	0.800581
AR446_RS04015	fur	P	transcriptional repressor	AR446_RS04015	108.686	-0.703748	-1.62873	0.250508	242.431	0.933003	1.90925	0.0403045	275.766	1.25778	2.39128	0.00669482	210.353	0.858929	1.81369	0.0989908	108.686	-0.866453	-1.82317	0.511303	261.318	1.13564	2.19716	0.0500207	384.387	1.61456	3.06218	0.0345348	159.112	0.520911	1.43486	0.447904
AR446_RS04445	metN	P	methionine ABC transporter ATP-binding protein	AR446_RS04445	209.308	0.65559	1.57526	0.013904	180.306	0.350709	1.27519	0.224717	132.443	0.0462673	1.03259	0.904073	121.252	-0.393147	-1.31325	0.302563	121.252	-0.412369	-1.33087	0.56063	218.881	0.726934	1.65512	0.0375732	121.252	-1.40247	-2.64354	0.222587	219.9	0.831856	1.77997	0.00690276
AR446_RS04450	metI	P	ABC transporter permease	AR446_RS04450	209.578	0.758641	1.6919	0.00656237	194.101	0.558201	1.47243	0.0549146	167.239	0.483541	1.39817	0.14934	185.498	0.623793	1.54092	0.0537911	149.861	0.375849	1.2976	0.555425	217.109	0.816233	1.7608	0.0255743	204.922	0.657581	1.57744	0.386999	163.59	0.506709	1.42081	0.196493
AR446_RS04455	metQ	P	MetQ/NlpA family ABC transporter substrate-binding protein	AR446_RS04455	601.477	0.62552	1.54277	0.00176038	612.342	0.56144	1.47574	0.00520963	528.096	0.488135	1.40263	0.0298179	599.584	0.662181	1.58247	0.00189739	391.318	0.106641	1.07672	0.792761	423.56	0.127163	1.09214	0.707859	514.007	0.330988	1.25787	0.564243	439.716	0.279235	1.21355	0.341902
cfrA	cfrA	P	TonB-dependent ferric enterobactin receptor CfrA	AR446_RS04540	25.1634	0.0572752	1.0405	0.926107	22.0707	-1.18471	-2.27317	0.0252436	22.0707	-0.331443	-1.25827	0.600608	22.8334	-0.041111	-1.02891	0.953924	22.0707	-0.173258	-1.1276	0.869082	22.0707	-1.02565	-2.03587	0.269301	22.0707	-0.990776	-1.98725	0.649937	22.0707	-0.288957	-1.22176	0.707738
AR446_RS04885	dcuB	P	anaerobic C4-dicarboxylate transporter	AR446_RS04885	439.877	0.248628	1.18808	0.226454	475.57	0.271247	1.20685	0.15972	378.332	0.0815402	1.05815	0.740653	532.06	0.5643	1.47867	0.00234195	622.984	0.851563	1.80445	3.91931e-05	491.753	0.416823	1.33498	0.0713418	558.373	0.524863	1.4388	0.121308	545.084	0.663425	1.58384	0.000584095
AR446_RS05115	pstB	P	phosphate ABC transporter ATP-binding protein	AR446_RS05115	27.7856	-0.103456	-1.07434	0.904862	60.7776	0.93022	1.90557	0.126041	47.553	0.716538	1.64323	0.326307	27.2477	-0.487421	-1.40194	0.618343	27.2477	-0.96428	-1.95109	0.60865	33.1817	0.156216	1.11436	0.891731	143.173	2.17597	4.5189	0.0122024	44.4483	0.67306	1.59445	0.445382
AR446_RS05130	pstS	P	substrate-binding domain-containing protein	AR446_RS05130	89.7744	-0.171829	-1.12649	0.679131	89.7744	-0.794333	-1.73428	0.0240562	89.7744	-0.575029	-1.48971	0.210932	89.7744	-0.390261	-1.31063	0.423976	89.7744	-0.319801	-1.24816	0.684551	89.7744	-1.24473	-2.36974	0.0660813	89.7744	-0.366619	-1.28933	0.767287	89.7744	-0.35032	-1.27484	0.539322
AR446_RS05190		P	sodium-dependent transporter	AR446_RS05190	154.519	-0.853455	-1.80682	0.000653559	154.519	-0.570403	-1.48494	0.0204574	154.519	-1.71118	-3.27428	6.12964e-08	154.519	-0.568724	-1.48321	0.0526893	154.519	-0.642294	-1.56081	0.169417	154.519	-1.08496	-2.12131	0.00630567	154.519	-2.16144	-4.47361	0.0294816	154.519	-1.31081	-2.4808	0.00029173
AR446_RS05490	rpoD	P	Na/Pi cotransporter family protein	AR446_RS05490	57.5398	0.648249	1.56726	0.080817	74.0942	0.922761	1.89574	0.00576979	58.4358	0.720496	1.64775	0.0926593	81.2899	1.18684	2.27653	0.000691007	40.414	0.239893	1.18091	0.763053	63.4286	0.794761	1.73479	0.128056	33.4835	-1.38068	-2.60392	0.454535	54.6205	0.677928	1.59984	0.182057
AR446_RS05500	yibN	P	rhodanese-like domain-containing protein	AR446_RS05500	285.07	0.766637	1.7013	0.0770719	187.066	0.0703597	1.04998	0.895412	152.754	-0.178669	-1.13184	0.776626	356.969	1.13122	2.19044	0.00799549	162.681	0.0598639	1.04237	0.945402	255.323	0.613957	1.53045	0.328602	330.501	0.909401	1.87827	0.344033	205.21	0.398114	1.31778	0.533227
AR446_RS05780	papP	P	amino acid ABC transporter permease	AR446_RS05780	118.946	0.634772	1.55269	0.163221	111.506	0.451972	1.36791	0.319621	95.3702	0.366849	1.28953	0.502996	155.068	1.05736	2.08112	0.0150114	69.8492	-0.260199	-1.19764	0.792761	87.5628	0.200409	1.14902	0.787105	75.5634	-0.0862677	-1.06162	0.941344	93.8353	0.398114	1.31778	0.533227
AR446_RS06575	ykkC	P	multidrug efflux SMR transporter	AR446_RS06575	141.715	-0.0735579	-1.05231	0.904862	136.135	-1.18471	-2.27317	0.0252436	136.135	-0.619315	-1.53615	0.326307	136.135	-0.773957	-1.70995	0.236035	136.135	-1.16397	-2.24073	0.336044	136.135	-1.02565	-2.03587	0.269301	136.135	-7.38124	-166.715	0.711579	136.135	-0.509945	-1.424	0.51387
modB	modB	P	molybdate ABC transporter permease subunit	AR446_RS06620	23.9369	0.335916	1.26218	0.738197	48.0848	1.24594	2.37174	0.0984034	26.3354	0.521501	1.43545	0.611647	22.8375	0.309087	1.23892	0.792804	31.2231	0.809662	1.7528	0.601035	17.2458	-0.60635	-1.5224	0.726423	118.936	2.55266	5.86713	0.0147028	17.2458	-0.0977848	-1.07013	0.953778
AR446_RS06625	modC	P	sulfate/molybdate ABC transporter ATP-binding protein	AR446_RS06625	54.284	0.464729	1.38006	0.435312	82.3907	0.975388	1.96617	0.0444714	51.7602	0.446204	1.36245	0.490104	77.6862	1.02073	2.02895	0.0585138	59.0064	0.683347	1.60586	0.459466	46.3044	0.242136	1.18274	0.786372	35.8508	-0.454796	-1.37059	0.824733	35.8508	-0.963002	-1.94936	0.329316
zupT	zupT	P	zinc transporter ZupT	AR446_RS06695	526.824	-1.0322	-2.04514	4.71488e-08	545.938	-0.169742	-1.12486	0.412578	526.824	-0.427339	-1.34475	0.0471632	526.824	-0.199288	-1.14813	0.406242	526.824	-1.49419	-2.81705	8.42565e-06	526.824	-1.68953	-3.22551	2.1156e-08	526.824	-1.14902	-2.21763	0.0186525	526.824	-0.895056	-1.85968	0.000205174
AR446_RS06965	cynT	P	carbonic anhydrase	AR446_RS06965	226.758	-0.716361	-1.64303	0.0141627	226.758	-0.550694	-1.46479	0.0544467	226.758	-0.627658	-1.54506	0.0616722	226.758	-0.421197	-1.33904	0.234923	226.758	-0.117097	-1.08455	0.840378	251.289	0.0240983	1.01684	0.958939	226.758	-9.01821	-518.503	0.628616	226.758	-0.156064	-1.11424	0.71472
AR446_RS07230	futA1	P	Fe(3+) ABC transporter substrate-binding protein	AR446_RS07230	91.8404	-0.709525	-1.63527	0.0491998	91.8404	-1.15466	-2.22632	0.00298617	91.8404	-1.08849	-2.12651	0.0186827	91.8404	-0.683124	-1.60561	0.143567	91.8404	-0.586963	-1.50208	0.450444	91.8404	-0.615671	-1.53227	0.327745	91.8404	-0.994335	-1.99216	0.456267	91.8404	-0.5111	-1.42514	0.369356
AR446_RS07270	mntP	P	manganese efflux pump	AR446_RS07270	73.0112	0.179311	1.13234	0.784823	58.8124	-0.526839	-1.44077	0.380947	81.2195	0.382462	1.30356	0.548534	115.129	0.874797	1.83375	0.110125	101.849	0.7566	1.6895	0.390857	87.1902	0.440084	1.35668	0.586599	282.157	2.05227	4.14758	0.00296124	97.3291	0.696583	1.62066	0.305177
AR446_RS07400	znuA	P	zinc ABC transporter substrate-binding protein	AR446_RS07400	74.2175	-0.531619	-1.44555	0.272084	74.2175	-0.935969	-1.91317	0.0381371	74.2175	-0.442849	-1.35929	0.420834	74.2175	-0.557435	-1.47165	0.315856	74.2175	-0.630268	-1.54785	0.512413	74.2175	-0.268868	-1.20486	0.708794	74.2175	-0.456071	-1.3718	0.761783	89.8843	0.249444	1.18875	0.685738
AR446_RS07405	znuC	P	metal ABC transporter ATP-binding protein	AR446_RS07405	75.9043	-0.150105	-1.10965	0.771373	75.9043	-0.615919	-1.53253	0.169143	75.9043	-0.376021	-1.29776	0.490982	84.8794	0.070835	1.05032	0.902387	75.9043	-1.07448	-2.10596	0.268466	105.444	0.348602	1.27333	0.577177	75.9043	-1.4797	-2.78892	0.401369	75.9043	-1.57968	-2.98904	0.0295299
AR446_RS07725	cysQ	P	3'(2'),5'-bisphosphate nucleotidase CysQ	AR446_RS07725	145.161	-0.6654	-1.58601	0.0450986	145.161	-1.00715	-2.00994	0.00162464	145.161	-0.534341	-1.44828	0.160673	145.161	-0.905123	-1.8727	0.0359029	145.161	-1.11479	-2.16563	0.118555	145.161	-0.881745	-1.8426	0.125614	145.161	-1.26026	-2.3954	0.294982	145.161	-1.19064	-2.28255	0.0214583
AR446_RS07735		P	cation:proton antiporter	AR446_RS07735	53.496	1.98143	3.94883	0.00120587	50.1496	1.79917	3.4802	0.00366873	44.9449	1.77864	3.43102	0.00760675	51.967	1.97777	3.93883	0.00231573	12.2634	-5.78874	-55.2819	0.599613	66.2082	2.28683	4.87982	0.000956753	22.5533	0.66522	1.58581	0.761783	14.0035	0.161462	1.11842	0.906667
AR446_RS08355		P	bacteriohemerythrin	AR446_RS08355	276.843	1.21578	2.32266	2.83826e-05	273.512	1.10851	2.15623	0.000129432	331.941	1.5273	2.88245	1.40478e-07	232.496	1.00502	2.00697	0.00234195	108.686	-0.0669268	-1.04748	0.930234	273.196	1.20283	2.30191	0.00320651	192.194	0.620784	1.53771	0.512674	143.201	0.370909	1.29317	0.488884
AR446_RS08490	tpd	P	iron transporter	AR446_RS08490	141.921	0.896849	1.86199	0.0557005	135.029	0.735452	1.66492	0.12329	71.7786	-0.0333036	-1.02335	0.962609	155.612	1.06988	2.09925	0.0293433	69.4384	-0.287677	-1.22067	0.794682	136.598	0.847037	1.7988	0.192399	98.2324	0.297829	1.22929	0.824733	106.738	0.591018	1.50631	0.383925
nhaA_1	nhaA	P	Na+/H+ antiporter NhaA	AR446_RS08505	236.931	0.0197345	1.01377	0.949928	213.378	-0.343763	-1.26906	0.152665	213.378	-0.146132	-1.1066	0.619625	213.378	-0.094152	-1.06744	0.767948	213.378	-1.41069	-2.65865	0.00226006	213.378	-0.219067	-1.16398	0.559272	213.378	-1.81848	-3.5271	0.0265977	213.378	-0.258549	-1.19627	0.447904
cueO	cueO	Q	multicopper oxidase CueO	AR446_RS00715	341.372	-0.377349	-1.29895	0.0508718	341.372	-0.473868	-1.38883	0.0105028	341.372	-0.40283	-1.3221	0.0528019	341.372	-0.395486	-1.31539	0.0629773	341.372	-0.778104	-1.71488	0.00766912	341.372	-0.558734	-1.47298	0.0267967	341.372	-0.602523	-1.51837	0.175892	341.372	-0.677929	-1.59984	0.00299578
AR446_RS01365	ttg2D	Q	ABC transporter substrate-binding protein	AR446_RS01365	36.1213	-0.103456	-1.07434	0.904862	41.3867	0.00178546	1.00124	0.998422	43.2732	0.205428	1.15303	0.808399	35.422	-0.487421	-1.40194	0.618343	35.422	-0.96428	-1.95109	0.60865	115.03	1.56198	2.95258	0.0236268	93.0622	1.1803	2.26624	0.395683	35.422	-0.317149	-1.24587	0.788692
AR446_RS01630		Q	AMP-binding protein	AR446_RS01630	128.066	-0.246194	-1.18607	0.39752	128.066	-0.374808	-1.29667	0.151085	128.066	-0.365988	-1.28876	0.222746	153.137	0.167759	1.12331	0.596076	128.066	-0.538606	-1.45257	0.27698	179.234	0.360604	1.28396	0.301675	128.066	-3.04915	-8.27722	0.0278343	128.066	-0.118926	-1.08593	0.765145
AR446_RS01655	Cj1302	Q	HAD-IIIC family phosphatase	AR446_RS01655	64.4005	0.438097	1.35482	0.25829	100.849	0.99452	1.99242	0.00143162	78.9051	0.78073	1.718	0.0329155	73.3123	0.66576	1.5864	0.117845	86.8674	0.96896	1.95743	0.0678522	115.361	1.28409	2.43528	0.00205238	50.9074	0.0313184	1.02195	0.976383	77.2655	0.805175	1.74736	0.0749088
AR446_RS03420	fapR	Q	PaaI family thioesterase	AR446_RS03420	4792.25	-0.967013	-1.95479	6.65591e-13	4792.25	-1.01476	-2.02057	2.13039e-14	4792.25	-1.38824	-2.6176	0	4792.25	-1.49157	-2.81195	0	4792.25	-0.714063	-1.64042	1.65412e-05	4792.25	-0.60648	-1.52254	0.000114076	4792.25	-1.01754	-2.02446	7.01125e-07	4792.25	-0.996679	-1.9954	9.52571e-12
AR446_RS04835		Q	class I SAM-dependent methyltransferase	AR446_RS04835	415.512	-0.43344	-1.35045	0.0496318	415.512	-0.622827	-1.53989	0.00296278	415.512	-0.235326	-1.17717	0.363711	415.512	-0.578403	-1.4932	0.0176877	415.512	-0.389365	-1.30982	0.323969	415.512	-0.288589	-1.22145	0.382434	415.512	-1.79594	-3.47243	0.0094159	415.512	-0.39011	-1.31049	0.181358
AR446_RS07530	pncA	Q	cysteine hydrolase family protein	AR446_RS07530	65.738	0.269079	1.20504	0.701115	139.685	1.26335	2.40052	0.0123271	50.6275	-0.0552606	-1.03905	0.944801	120.734	1.18304	2.27055	0.0371963	100.04	0.969997	1.95884	0.27698	94.2055	0.790479	1.72965	0.327745	152.43	1.40491	2.64801	0.179552	126.192	1.30937	2.47833	0.0301449
AR446_RS08540	iamC	Q	MCE family protein	AR446_RS08540	53.5578	1.11264	2.16241	0.0627733	57.3801	1.12225	2.17687	0.0544201	47.1395	0.978223	1.97004	0.142565	63.8724	1.40535	2.64882	0.0213203	58.217	1.32809	2.5107	0.123274	73.0959	1.56198	2.95258	0.0236268	59.1365	1.1803	2.26624	0.395683	61.1969	1.40609	2.65018	0.0345219
AR446_RS08545	iamA	Q	ATP-binding cassette domain-containing protein	AR446_RS08545	126.566	2.52087	5.73926	1.40392e-05	80.0881	1.77277	3.41709	0.0043394	102.347	2.26252	4.79829	0.000267217	79.2442	1.88498	3.69348	0.004209	86.6733	2.06728	4.19096	0.0107063	90.6875	2.03978	4.11184	0.00521051	36.6843	0.66522	1.58581	0.761783	83.5173	2.02167	4.06053	0.00362731
AR446_RS08550	mlaB	Q	ABC transporter permease	AR446_RS08550	55.3472	2.27297	4.83316	0.000605014	73.9842	2.60165	6.0698	3.90186e-05	36.3103	1.71401	3.28071	0.0234066	41.0707	1.88122	3.68386	0.0108261	28.0756	1.38844	2.61795	0.235203	80.7838	2.81298	7.02737	7.64942e-05	23.7659	0.979203	1.97138	0.689871	49.1878	2.20069	4.597	0.0035828
AR446_RS00045		S	hypothetical protein	AR446_RS00045	658.956	-1.43315	-2.70036	0	658.956	-1.45107	-2.73411	0	658.956	-1.58783	-3.00596	6.35048e-15	658.956	-1.41977	-2.67542	3.10741e-12	658.956	-1.82671	-3.54728	1.48261e-08	658.956	-1.57018	-2.96942	3.87023e-09	658.956	-2.64903	-6.27245	2.05092e-05	658.956	-1.64222	-3.12145	5.63605e-12
AR446_RS00065		S	PepSY-like domain-containing protein	AR446_RS00065	2073.73	0.738881	1.66888	1.2153e-05	1424.58	0.107398	1.07728	0.612976	1795.64	0.581464	1.49637	0.00166621	1593.78	0.400445	1.31991	0.0453495	1277.34	0.141028	1.10269	0.683865	2250.43	0.864179	1.8203	6.31625e-06	2257.93	0.793764	1.73359	0.0052245	1928.52	0.739649	1.66977	9.6948e-05
AR446_RS00080		S	hypothetical protein	AR446_RS00080	35.0603	-0.05152	-1.03636	0.958709	45.1923	0.222359	1.16664	0.776643	47.2524	0.425489	1.34303	0.619625	95.1234	1.41967	2.67523	0.0311075	40.0159	0.23636	1.17802	0.873593	47.1028	0.375429	1.29723	0.735584	33.1536	-5.98296	-63.2486	0.74947	33.1536	-0.0976003	-1.06999	0.946835
AR446_RS00090		S	hypothetical protein	AR446_RS00090	77.9558	-0.632036	-1.54975	0.395038	83.7224	-0.118785	-1.08582	0.861367	84.6529	0.0371755	1.0261	0.962609	206.463	1.30818	2.47629	0.0175069	77.9558	-6.62423	-98.6488	0.532614	77.9558	-0.779686	-1.71676	0.527488	79.6479	-0.168544	-1.12392	0.923038	82.4229	0.0532197	1.03758	0.95783
AR446_RS00120		S	hypothetical protein	AR446_RS00120	60.2815	0.154691	1.11318	0.80335	93.2427	0.692475	1.61605	0.151025	78.9229	0.592127	1.50747	0.289065	75.4856	0.518979	1.43294	0.378633	110.083	1.11959	2.17285	0.0958787	129.579	1.26083	2.39634	0.0220755	49.4028	-0.693547	-1.61725	0.74947	79.556	0.657877	1.57776	0.310082
AR446_RS00220		S	hypothetical protein	AR446_RS00220	20.1736	0.836366	1.78555	0.493193	18.9117	0.655754	1.57544	0.583457	49.7168	2.16941	4.49838	0.0318148	10.1741	-4.95017	-30.9137	0.433804	10.1741	-4.50822	-22.7567	0.683865	28.9096	1.33901	2.52978	0.36161	10.1741	-4.45035	-21.8619	0.793054	10.1741	-1.04242	-2.05968	0.669101
AR446_RS00320		S	hypothetical protein	AR446_RS00320	26.8563	-0.614596	-1.53113	0.38373	26.8563	-0.646079	-1.56491	0.310645	26.8563	-2.08375	-4.23907	0.0362121	26.8563	-0.829838	-1.77749	0.315856	29.1736	0.0875671	1.06258	0.935629	26.8563	-6.95991	-124.492	0.413858	26.8563	-6.70923	-104.635	0.731076	26.8563	-0.826589	-1.77349	0.419837
AR446_RS00330		S	hypothetical protein	AR446_RS00330	6.63072	-0.447693	-1.36386	0.835307	6.63072	-0.623918	-1.54105	0.754789	8.10041	0.191374	1.14185	0.927741	6.63072	-3.9989	-15.9878	0.535376	24.0095	1.72716	3.31074	0.443729	18.8411	1.29763	2.45825	0.542726	6.63072	-3.52547	-11.5152	0.824733	50.4769	2.80136	6.97095	0.0493658
AR446_RS00350 (hbpS)	hbpS	S	DUF336 domain-containing protein	AR446_RS00350	362.067	-0.774716	-1.71085	0.00417641	362.067	-1.75969	-3.38626	4.50916e-10	362.067	-1.22544	-2.33826	0.000139314	362.067	-1.40707	-2.65199	3.0858e-05	362.067	-1.06624	-2.09397	0.0455934	362.067	-0.925437	-1.89926	0.0318536	391.686	-0.0856428	-1.06116	0.905094	362.067	-1.40417	-2.64666	0.000509806
AR446_RS00410 (nuoE)	nuoE	S	hypothetical protein	AR446_RS00410	569.282	-1.49527	-2.81917	4.55463e-06	569.282	-0.81775	-1.76265	0.00576979	569.282	-0.475875	-1.39076	0.180275	569.282	-1.36601	-2.57756	0.00113048	569.282	-0.856028	-1.81005	0.183557	569.282	-0.648396	-1.56742	0.223113	930.622	0.508776	1.42284	0.483185	569.282	-1.41526	-2.66708	0.00448109
AR446_RS00490		S	permease	AR446_RS00490	38.2035	-2.03254	-4.09126	0.00503826	38.2035	-1.41802	-2.67218	0.0231628	38.2035	-1.77343	-3.41866	0.0347945	38.2035	-1.25897	-2.39324	0.109374	38.2035	-0.173108	-1.12749	0.884742	38.2035	-7.2207	-149.159	0.392252	38.2035	-0.579105	-1.49392	0.778864	38.2035	-7.29565	-157.112	0.31515
AR446_RS00545	mloA	S	Fic family protein	AR446_RS00545	23.2359	0.982857	1.97637	0.239088	21.7825	0.800975	1.74228	0.322467	29.2826	1.36233	2.57099	0.0895432	24.6879	1.10821	2.15577	0.208084	57.8623	2.38222	5.2134	0.00475986	30.271	1.36065	2.56801	0.175225	73.4702	2.55266	5.86713	0.0147028	20.2747	0.887603	1.8501	0.41855
AR446_RS00585	mdaB	S	NAD(P)H-dependent oxidoreductase	AR446_RS00585	153.634	-0.774539	-1.71064	0.0557005	173.188	-0.0485879	-1.03425	0.902523	153.634	-0.535622	-1.44957	0.243339	153.634	-0.637424	-1.55555	0.180796	153.634	-2.11387	-4.32849	0.0350277	153.634	-0.983181	-1.97682	0.129062	153.634	-0.948695	-1.93013	0.483337	153.634	-0.35032	-1.27484	0.539322
AR446_RS00595	ycsI	S	putative hydro-lyase	AR446_RS00595	62.7991	0.921427	1.89399	0.118551	70.0844	0.989694	1.98576	0.0778014	41.455	0.374539	1.29643	0.619625	47.4326	0.55854	1.47278	0.45064	30.1633	-0.172811	-1.12725	0.905996	53.5679	0.696995	1.62112	0.431753	30.1633	-6.39132	-83.942	0.742061	78.932	1.35255	2.55363	0.0323188
AR446_RS00615	lamB	S	LamB/YcsF family protein	AR446_RS00615	86.0446	-0.344808	-1.26998	0.476143	95.9638	-0.0640851	-1.04542	0.895153	86.0446	-1.141	-2.20534	0.0352697	86.0446	-0.253586	-1.19217	0.657958	86.0446	-0.112265	-1.08092	0.902023	86.0446	-0.554061	-1.46821	0.450485	86.0446	-0.519881	-1.43384	0.742061	86.0446	-1.03122	-2.04375	0.118403
AR446_RS00665	bax	S	glucosaminidase domain-containing protein	AR446_RS00665	200.96	-1.32868	-2.51172	1.03885e-05	200.96	-1.1904	-2.28216	2.653e-05	200.96	-1.00332	-2.00461	0.0031554	200.96	-1.22549	-2.33835	0.000581001	200.96	-1.83958	-3.57906	0.00880443	200.96	-1.11722	-2.16928	0.0285666	200.96	-0.6692	-1.59019	0.487163	200.96	-0.68107	-1.60333	0.0903149
AR446_RS00725	torD	S	molecular chaperone TorD family protein	AR446_RS00725	316.376	-0.185455	-1.13718	0.502087	517.816	0.489269	1.40373	0.0261203	454.263	0.440591	1.35716	0.0748542	478.807	0.507428	1.42151	0.0376193	490.964	0.60318	1.51906	0.0629558	572.077	0.730041	1.65869	0.00578922	868.979	1.25749	2.39079	8.86445e-05	512.184	0.668748	1.58969	0.00810117
AR446_RS00770		S	hypothetical protein	AR446_RS00770	457.849	0.0495892	1.03497	0.851749	429.209	-0.133465	-1.09692	0.58301	403.89	-0.352416	-1.2767	0.16704	403.89	-0.287282	-1.22034	0.28694	403.89	-0.32939	-1.25648	0.440473	403.89	-0.652191	-1.57155	0.0449066	403.89	-1.67465	-3.19242	0.0175138	403.89	-0.566827	-1.48126	0.0494852
AR446_RS00815		S	flagellar FliJ family protein	AR446_RS00815	157.312	0.246037	1.18595	0.635174	189.963	0.427752	1.34514	0.335445	156.06	0.284709	1.21816	0.605271	262.651	1.02489	2.0348	0.016615	170.417	0.461158	1.37665	0.58296	248.36	0.909414	1.87828	0.0914612	123.649	-0.168201	-1.12366	0.8963	121.022	-0.266455	-1.20285	0.713679
AR446_RS00835		S	sulfite exporter TauE/SafE family protein	AR446_RS00835	160.958	-0.649138	-1.56823	0.0525675	160.958	-0.628922	-1.54641	0.0524045	160.958	-0.733968	-1.66321	0.0820791	160.958	-0.158559	-1.11617	0.717618	160.958	-0.232244	-1.17466	0.726509	160.958	-0.52306	-1.437	0.366808	160.958	-0.640333	-1.55869	0.603092	160.958	-1.32187	-2.49989	0.0135636
AR446_RS00870		S	DUF4006 family protein	AR446_RS00870	1860.65	0.640324	1.55868	0.00191088	1372.53	0.11165	1.08046	0.661521	1785.33	0.630966	1.5486	0.00461587	1485.39	0.356733	1.28052	0.161276	1485.39	0.416392	1.33459	0.241091	1183.85	-0.00427566	-1.00297	0.989778	1296.67	0.0517781	1.03654	0.925694	1390.64	0.325894	1.25344	0.273482
AR446_RS00880		S	hypothetical protein	AR446_RS00880	365.797	0.556823	1.47103	0.0361207	520.723	0.976118	1.96716	2.77953e-05	414.375	0.786743	1.72518	0.00343714	594.586	1.29827	2.45935	5.21602e-08	300.424	0.373731	1.2957	0.452636	305.092	0.302361	1.23316	0.480221	560.972	1.10466	2.15048	0.0148859	376.175	0.702333	1.62713	0.0228758
AR446_RS00935	ctsR	S	hypothetical protein	AR446_RS00935	175.976	2.51193	5.70381	0.000826051	144.347	2.13813	4.40191	0.00551713	73.4099	1.30325	2.46784	0.170479	85.6955	1.51486	2.85772	0.100736	167.374	2.5239	5.75137	0.00837954	78.8066	1.35337	2.55507	0.249016	170.018	2.37247	5.17828	0.0726114	70.3764	1.2928	2.45003	0.243671
AR446_RS00945	ctsP	S	ATP-binding protein	AR446_RS00945	4.83143	-0.447693	-1.36386	0.835307	14.3691	1.30189	2.46551	0.38587	35.4138	2.71067	6.54625	0.0456304	12.7959	1.2544	2.38568	0.470145	17.4944	1.72716	3.31074	0.443729	13.7284	1.29763	2.45825	0.542726	4.83143	-3.52547	-11.5152	0.824733	18.3898	1.81597	3.52096	0.30119
AR446_RS00980	flgN	S	flagellar protein FlgN	AR446_RS00980	1468.7	-1.37362	-2.5912	0	1468.7	-1.36798	-2.58108	0	1468.7	-1.52719	-2.88223	6.35048e-15	1468.7	-1.33574	-2.52405	8.3924e-12	1468.7	-1.64171	-3.12036	2.92487e-08	1468.7	-1.47661	-2.78293	4.37846e-09	1468.7	-2.20197	-4.60106	1.96584e-05	1468.7	-1.93282	-3.81802	0
AR446_RS00985	flgM	S	flagellar biosynthesis anti-sigma factor FlgM	AR446_RS00985	6118.35	-1.46874	-2.76779	0	6118.35	-1.48004	-2.78957	0	6118.35	-1.17067	-2.25116	1.2701e-13	6118.35	-1.76912	-3.40845	0	6118.35	-1.24369	-2.36803	5.9466e-09	6118.35	-1.10219	-2.1468	6.13658e-09	6118.35	-1.46372	-2.75818	1.94561e-06	6118.35	-1.96524	-3.90476	0
AR446_RS01005		S	hypothetical protein	AR446_RS01005	536.176	1.16662	2.24485	2.90381e-05	561.277	1.14275	2.20802	3.13483e-05	458.812	0.992011	1.98896	0.00154139	308.351	0.410417	1.32907	0.296427	217.829	-0.223902	-1.16789	0.772431	320.152	0.430193	1.34741	0.424559	345.348	0.463888	1.37925	0.676276	328.79	0.566769	1.4812	0.221977
AR446_RS01025		S	hypothetical protein	AR446_RS01025	178.725	1.11466	2.16543	0.0258739	167.545	0.932027	1.90796	0.0685571	100.939	0.342938	1.26834	0.619625	159.149	0.987923	1.98333	0.0823175	135.991	0.819564	1.76487	0.373951	213.434	1.37395	2.5918	0.0236268	138.139	0.672618	1.59396	0.694069	142.952	0.896651	1.86174	0.179131
AR446_RS01050	dut	S	dUTP diphosphatase	AR446_RS01050	1626.11	-1.73788	-3.33544	0	1626.11	-1.58313	-2.99619	0	1626.11	-1.64032	-3.11736	0	1626.11	-1.57367	-2.97661	0	1626.11	-2.10381	-4.29842	0	1626.11	-1.66547	-3.17217	0	1626.11	-1.9002	-3.73264	7.20515e-08	1626.11	-1.68901	-3.22436	0
AR446_RS01055	Cj1450	S	hypothetical protein	AR446_RS01055	2367.84	-1.85245	-3.61114	0	2367.84	-1.46716	-2.76478	0	2367.84	-1.52764	-2.88314	0	2367.84	-1.42555	-2.68618	0	2367.84	-1.85792	-3.62485	0	2367.84	-1.7709	-3.41266	0	2367.84	-2.15137	-4.4425	3.8064e-10	2367.84	-1.69419	-3.23595	0
AR446_RS01165	hemA	S	cyclase family protein	AR446_RS01165	29.2045	2.63689	6.21987	0.0466034	12.1678	1.30189	2.46551	0.38587	34.9869	2.93114	7.62713	0.0272939	37.9248	3.03448	8.1935	0.0213203	4.0913	-3.5747	-11.915	0.726509	23.2507	2.27572	4.84239	0.1724	4.0913	-3.52547	-11.5152	0.824733	38.9317	3.12034	8.69595	0.0223422
AR446_RS01185		S	hypothetical protein	AR446_RS01185	208.991	-0.0150226	-1.01047	0.963505	236.057	0.0706632	1.0502	0.790601	226.118	0.148835	1.10867	0.618216	192.805	-0.255205	-1.19351	0.407794	192.805	-1.00855	-2.01188	0.0302028	192.805	-0.322152	-1.25019	0.413858	236.388	0.0947496	1.06788	0.874737	239.732	0.288266	1.22117	0.374755
AR446_RS01260		S	MmgE/PrpD family protein	AR446_RS01260	183.39	0.35148	1.27587	0.184945	266.274	0.799304	1.74026	0.000247851	208.898	0.589465	1.50469	0.0211467	281.982	1.01295	2.01804	8.42743e-06	288.168	1.10368	2.14902	0.000103015	238.359	0.736556	1.66619	0.0120571	197.783	0.392333	1.31251	0.571614	286.544	1.10019	2.14383	4.96135e-06
AR446_RS01290		S	Cj1386 family hemin-binding protein	AR446_RS01290	347.063	-0.123225	-1.08917	0.704361	421.584	0.0672599	1.04772	0.822313	345.137	-0.511349	-1.42538	0.108849	345.137	-0.188208	-1.13935	0.597493	345.137	-0.17358	-1.12785	0.742055	604.184	0.683013	1.60549	0.0284301	345.137	-0.482785	-1.39744	0.616902	357.747	0.0259445	1.01815	0.955816
AR446_RS01315		S	alpha/beta hydrolase	AR446_RS01315	52.9241	-2.03254	-4.09126	0.00503826	52.9241	-1.0587	-2.08305	0.0788958	52.9241	-1.04716	-2.06645	0.157212	52.9241	-0.0997277	-1.07157	0.895544	52.9241	-1.73348	-3.32529	0.277492	52.9241	-0.613412	-1.52987	0.54727	52.9241	-6.96957	-125.329	0.724801	52.9241	-7.29565	-157.112	0.31515
AR446_RS01350		S	hypothetical protein	AR446_RS01350	88.555	-2.08678	-4.24799	0.00201119	88.555	-2.84254	-7.17281	0.00018184	88.555	-1.99465	-3.9852	0.0142429	88.555	-1.02595	-2.0363	0.147995	88.555	-0.972589	-1.96236	0.443729	88.555	-7.44149	-173.825	0.372529	88.555	-7.19004	-146.022	0.721819	88.555	-1.88382	-3.69051	0.0616987
AR446_RS01380	pbuO	S	NCS2 family permease	AR446_RS01380	291.16	1.03116	2.04366	1.69092e-06	286.757	0.919303	1.8912	1.86442e-05	252.263	0.874541	1.83342	0.000213822	285.021	1.04153	2.05841	5.03783e-06	245.279	0.88448	1.8461	0.00522518	211.106	0.57465	1.48932	0.0758928	321.488	1.10561	2.15189	0.00553757	243.279	0.877306	1.83694	0.000740216
AR446_RS01405	amaA	S	AI-2E family transporter	AR446_RS01405	129.285	0.771671	1.70725	0.0180196	140.712	0.803911	1.74583	0.0114671	141.757	0.954362	1.93772	0.0048212	150.002	1.02672	2.03739	0.00218742	80.0317	0.181415	1.134	0.803183	109.906	0.544251	1.45826	0.31848	228.644	1.52357	2.87502	0.0065347	89.3862	0.345039	1.27018	0.533227
AR446_RS01450		S	hypothetical protein	AR446_RS01450	487.562	-0.683157	-1.60565	0.00158727	487.562	-0.789904	-1.72896	0.000149619	487.562	-0.725667	-1.65366	0.00278584	487.562	-1.06775	-2.09616	1.73027e-05	487.562	-0.522408	-1.43635	0.173661	487.562	-1.26967	-2.41107	0.000165708	487.562	-0.931078	-1.9067	0.122971	487.562	-0.668248	-1.58914	0.0181245
AR446_RS01490		S	hypothetical protein	AR446_RS01490	1101.84	-1.08095	-2.11543	9.42991e-08	1101.84	-1.46502	-2.76067	2.79386e-13	1101.84	-1.50382	-2.83592	1.65225e-10	1101.84	-1.24117	-2.3639	1.14919e-07	1101.84	-0.94172	-1.92082	0.00645711	1101.84	-1.17342	-2.25546	0.00010498	1101.84	-1.20616	-2.30722	0.0294816	1101.84	-1.49784	-2.82419	1.14622e-07
AR446_RS01505	pgp1	S	hypothetical protein	AR446_RS01505	338.06	-0.887667	-1.85018	2.45386e-06	338.06	-0.409321	-1.32806	0.033847	338.06	-0.637146	-1.55525	0.00231165	338.06	-0.401137	-1.32055	0.0674114	338.06	-0.356763	-1.28055	0.280334	338.06	-0.228709	-1.17179	0.43061	338.06	-0.891058	-1.85454	0.0575145	338.06	-0.42783	-1.34521	0.081353
AR446_RS01540	pseE	S	motility associated factor glycosyltransferase family protein	AR446_RS01540	79.4843	-0.755837	-1.68861	0.00852135	79.4843	-0.620746	-1.53767	0.0261679	79.4843	-0.170463	-1.12542	0.62754	79.4843	-0.215098	-1.16078	0.547845	79.4843	-1.06419	-2.09099	0.0782129	79.4843	-0.731386	-1.66023	0.109377	79.4843	-0.376093	-1.29782	0.724801	79.4843	-0.667318	-1.58812	0.0942659
AR446_RS01550	pseE	S	motility associated factor glycosyltransferase family protein	AR446_RS01550	71.9513	0.521112	1.43506	0.116475	62.8385	0.236133	1.17783	0.502359	85.2502	0.815584	1.76001	0.0124449	55.4454	0.186876	1.1383	0.706416	89.842	0.941157	1.92007	0.0513264	45.7466	-0.591409	-1.50672	0.362248	45.7466	-0.295332	-1.22717	0.805112	61.9767	0.411179	1.32977	0.413087
AR446_RS01765	yqeY	S	GatB/YqeY domain-containing protein	AR446_RS01765	1250.54	-0.292704	-1.22493	0.142026	1250.54	-0.802585	-1.74422	4.50543e-06	1250.54	-0.272197	-1.20765	0.199728	1250.54	-0.409162	-1.32791	0.049086	1250.54	-0.739645	-1.66976	0.0092802	1250.54	-0.561704	-1.47601	0.0228805	1250.54	-1.41563	-2.66777	0.00238073	1250.54	-0.577182	-1.49193	0.0106646
AR446_RS01860	yicG	S	trimeric intracellular cation channel family protein	AR446_RS01860	84.9298	0.180985	1.13366	0.75469	130.437	0.708757	1.6344	0.116293	122.466	0.757571	1.69064	0.125224	117.665	0.690896	1.61429	0.182103	115.496	0.722615	1.65017	0.352922	90.6338	0.280815	1.21488	0.709644	125.7	0.675112	1.59672	0.601963	169.104	1.27628	2.42214	0.00763147
AR446_RS01910		S	hypothetical protein	AR446_RS01910	22.1675	1.79765	3.47654	0.229015	41.5617	2.60851	6.09873	0.0463513	40.973	2.71067	6.54625	0.0456304	22.2068	1.8267	3.54724	0.243616	20.2406	1.72716	3.31074	0.443729	15.8835	1.29763	2.45825	0.542726	102.801	3.85638	14.4839	0.016731	21.2766	1.81597	3.52096	0.30119
AR446_RS01935		S	DUF4230 domain-containing protein	AR446_RS01935	52.6824	-1.04484	-2.06314	0.0996782	52.6824	-0.771266	-1.70677	0.193013	52.6824	-1.77343	-3.41866	0.0347945	52.6824	-0.268581	-1.20462	0.724697	52.6824	-1.73348	-3.32529	0.277492	74.8482	0.379171	1.30059	0.642294	52.6824	-0.579105	-1.49392	0.778864	83.5519	0.635617	1.5536	0.357134
AR446_RS01965		S	RDD family protein	AR446_RS01965	371.18	0.34121	1.26682	0.270912	433.177	0.473984	1.38894	0.0900747	267.424	-0.723628	-1.65133	0.0471632	269.815	-0.077101	-1.0549	0.862687	267.424	-0.106585	-1.07668	0.874348	343.757	0.237708	1.17912	0.598534	526.942	0.777738	1.71444	0.185005	267.424	-0.680831	-1.60306	0.163001
AR446_RS02020		S	hypothetical protein	AR446_RS02020	2389.77	-0.378888	-1.30034	0.0330245	2389.77	-0.52822	-1.44215	0.00174329	2389.77	-0.515947	-1.42993	0.00538337	2389.77	-1.026	-2.03637	1.63723e-08	2389.77	-0.256931	-1.19493	0.381617	2889.57	0.150184	1.10971	0.542726	2389.77	-0.924093	-1.89749	0.0122024	2389.77	-0.36969	-1.29208	0.0828339
AR446_RS02065	ppaX	S	HAD family hydrolase	AR446_RS02065	148.631	-0.420688	-1.33857	0.264881	148.631	-0.400456	-1.31992	0.254775	148.631	-0.790095	-1.72919	0.0804104	148.631	-0.981568	-1.97461	0.0368694	148.631	-0.173483	-1.12778	0.809003	184.77	0.189288	1.1402	0.735584	148.631	-0.994335	-1.99216	0.456267	148.631	-0.5111	-1.42514	0.369356
AR446_RS02170		S	hypothetical protein	AR446_RS02170	65.9003	0.744339	1.67521	0.463013	145.62	1.79154	3.46185	0.0253747	101.505	1.40927	2.65604	0.129713	35.6094	-1.22788	-2.34223	0.457182	42.98	0.231536	1.17408	0.905996	35.6094	-5.25393	-38.1583	0.54727	218.294	2.37247	5.17828	0.0726114	45.1799	0.307411	1.23748	0.841841
AR446_RS02185	ytfN	S	hypothetical protein	AR446_RS02185	205.72	0.595382	1.51087	0.00202652	177.238	0.290552	1.22311	0.17368	167.101	0.345791	1.27085	0.129732	159.337	0.268162	1.20427	0.276409	135.638	0.0957298	1.06861	0.799686	161.273	0.25169	1.1906	0.409959	146.131	0.0343949	1.02413	0.941344	178.226	0.493926	1.40827	0.0360094
rny	rny	S	ribonuclease Y	AR446_RS02235	356.369	-0.595068	-1.51054	0.00112543	356.369	-0.911485	-1.88098	1.52841e-07	356.369	-0.635333	-1.5533	0.00142279	356.369	-0.654762	-1.57436	0.00109664	356.369	-0.713886	-1.64022	0.0123296	356.369	-0.631907	-1.54961	0.0104861	356.369	-1.58157	-2.99294	0.00101711	356.369	-0.913543	-1.88367	4.79742e-05
AR446_RS02255	yjiA_2	S	GTP-binding protein	AR446_RS02255	206.026	-0.530819	-1.44475	0.0430965	206.026	-0.467913	-1.38311	0.0672735	206.026	-0.510828	-1.42487	0.0823116	206.026	-1.05968	-2.08447	0.000545098	206.026	-1.16077	-2.23577	0.0207606	208.149	-0.10903	-1.0785	0.792321	224.531	-0.0749819	-1.05335	0.910574	206.026	-0.78069	-1.71795	0.0255247
AR446_RS02260		S	hypothetical protein	AR446_RS02260	248.948	-0.929285	-1.90433	0.0248985	248.948	-1.4158	-2.66808	0.000586191	248.948	-1.64334	-3.12387	0.00169936	248.948	-0.83988	-1.7899	0.0848935	248.948	-0.223902	-1.16789	0.772431	268.318	-0.0161809	-1.01128	0.977422	248.948	-1.84422	-3.59058	0.255204	248.948	-1.94461	-3.84933	0.00498694
AR446_RS02270		S	carbon-nitrogen hydrolase family protein	AR446_RS02270	211.588	-0.476852	-1.3917	0.0817542	227.799	-0.114724	-1.08277	0.693912	211.588	-1.23235	-2.3495	9.11609e-05	211.588	-0.190997	-1.14155	0.569281	211.588	-1.32907	-2.51241	0.0137887	221.25	-0.0594786	-1.04209	0.891731	217.91	-0.156478	-1.11456	0.82597	211.588	-0.669802	-1.59085	0.0648697
AR446_RS02335		S	inverse autotransporter beta-barrel domain-containing protein	AR446_RS02335	78.2479	0.558548	1.47279	0.283377	72.0195	0.349434	1.27406	0.498764	83.271	0.697922	1.62217	0.185982	61.7592	0.259165	1.19679	0.696609	48.4315	-0.920497	-1.89277	0.470741	147.811	1.47914	2.78783	0.0036487	131.954	1.23951	2.36118	0.175509	61.4481	0.315459	1.24441	0.668813
AR446_RS02410	infB	S	hypothetical protein	AR446_RS02410	534.382	0.7526	1.68483	1.01678e-05	448.513	0.410023	1.32871	0.0259352	400.212	0.385866	1.30664	0.0546238	361.311	0.229373	1.17233	0.306201	342.761	0.213133	1.1592	0.522786	416.65	0.401039	1.32046	0.09327	460.82	0.471157	1.38622	0.196571	404.461	0.456321	1.37204	0.0323188
AR446_RS02450	dedA	S	DedA family protein	AR446_RS02450	183.247	-0.483913	-1.39853	0.155465	183.247	-0.407417	-1.32631	0.210031	183.247	-0.357871	-1.28153	0.362566	183.247	-0.820502	-1.76602	0.0569782	198.197	0.0826197	1.05894	0.905996	183.247	-1.55647	-2.94133	0.0139894	183.247	-0.678188	-1.60013	0.571995	183.247	-0.662151	-1.58244	0.194615
AR446_RS02460		S	threonine/serine exporter ThrE family protein	AR446_RS02460	44.5461	-0.14373	-1.10476	0.830561	52.4415	0.0132949	1.00926	0.984599	44.5461	-2.34514	-5.0811	0.0147492	44.5461	-1.25897	-2.39324	0.109374	44.5461	-0.173108	-1.12749	0.884742	105.481	1.11316	2.16319	0.0687574	44.5461	-6.96957	-125.329	0.724801	44.5461	-1.66286	-3.16644	0.112328
yibB	htrL	S	protein YibB	AR446_RS02585	296.552	-0.334888	-1.26128	0.167985	296.552	-0.679092	-1.60113	0.00205479	296.552	-0.384409	-1.30532	0.141713	296.552	-1.1242	-2.17981	1.82469e-05	296.552	-0.6554	-1.57505	0.103606	359.235	0.152637	1.1116	0.653087	516.677	0.601394	1.51718	0.161188	296.552	-0.49678	-1.41106	0.101005
AR446_RS02655	pglB	S	peptide-binding protein	AR446_RS02655	75.1896	1.14832	2.21655	0.00021343	65.4872	0.859398	1.81428	0.00839403	64.0668	0.967547	1.95551	0.00582819	54.3109	0.720497	1.64775	0.0882505	77.905	1.29888	2.46037	0.00551407	87.8812	1.37903	2.60094	0.000743224	86.5544	1.28128	2.43055	0.0501338	69.0969	1.13105	2.19018	0.00607009
csrA	ctb	S	carbon storage regulator CsrA	AR446_RS02755	160.539	0.361775	1.28501	0.585914	150.497	0.179292	1.13233	0.78698	113.856	-0.634848	-1.55277	0.449274	134.02	0.143625	1.10468	0.865484	229.038	0.969997	1.95884	0.27698	323.522	1.37296	2.59001	0.032833	232.656	0.822832	1.76887	0.601963	113.856	-0.265768	-1.20228	0.800581
AR446_RS02835		S	hypothetical protein	AR446_RS02835	441.483	1.16226	2.23808	1.47525e-05	478.664	1.18901	2.27996	5.55964e-06	370.913	0.961222	1.94696	0.00146291	379.723	0.985976	1.98065	0.00109664	244.307	0.40992	1.32861	0.522887	511.244	1.38013	2.60293	1.4588e-05	568.714	1.458	2.74728	0.00225795	417.32	1.18592	2.27509	0.000163879
AR446_RS02890		S	hypothetical protein	AR446_RS02890	20.2003	1.48063	2.79071	0.34754	28.405	1.87837	3.67658	0.181428	31.1141	2.13241	4.38449	0.142971	59.0221	3.03448	8.1935	0.0213203	69.1665	3.28753	9.76437	0.0289179	36.1849	2.27572	4.84239	0.1724	6.36725	-3.52547	-11.5152	0.824733	24.2356	1.81597	3.52096	0.30119
AR446_RS03005		S	carbon-nitrogen hydrolase family protein	AR446_RS03005	149.579	0.745704	1.67679	0.0329526	188.338	0.987917	1.98332	0.00222079	135.526	0.653595	1.57308	0.13045	181.185	1.06269	2.08883	0.00257028	187.459	1.17041	2.25076	0.0197584	252.181	1.50421	2.8367	0.000199908	238.025	1.34509	2.54046	0.0370596	133.715	0.688904	1.61206	0.1629
AR446_RS03165	mapA	S	hypothetical protein	AR446_RS03165	1001.7	-0.1618	-1.11868	0.436203	1001.7	-0.531156	-1.44509	0.00229789	1001.7	-0.250652	-1.18974	0.220732	1001.7	-0.812343	-1.75606	1.725e-05	1001.7	-0.253074	-1.19174	0.422839	1001.7	-0.167024	-1.12274	0.535376	1001.7	-0.412865	-1.33133	0.326626	1148.94	0.172137	1.12673	0.470125
AR446_RS03170	ctsW	S	ComF family protein	AR446_RS03170	22.5341	-2.55694	-5.88459	0.0673233	29.7859	0.177227	1.13071	0.84365	22.5341	-1.90466	-3.74422	0.194837	22.5341	-0.524653	-1.43859	0.673172	22.5341	-5.63984	-49.861	0.60865	85.3738	1.77566	3.42394	0.031529	92.0928	1.80506	3.49444	0.174798	22.5341	-1.23563	-2.35484	0.459278
AR446_RS03185	flgQ	S	hypothetical protein	AR446_RS03185	275.617	-2.30048	-4.9262	2.12783e-09	275.617	-0.864507	-1.82072	0.0043394	275.617	-1.30834	-2.47657	0.00168145	275.617	-0.303291	-1.23396	0.433804	275.617	-3.56625	-11.8453	0.00592293	275.617	-3.0242	-8.13531	0.000648941	275.617	-1.4193	-2.67456	0.215463	275.617	-1.34979	-2.54876	0.0074668
AR446_RS03200		S	YqhA family protein	AR446_RS03200	381.281	0.846644	1.79831	0.00226117	327.821	0.539036	1.453	0.0709196	305.802	0.578827	1.49363	0.0782375	229.777	0.158036	1.11577	0.714935	205.999	0.0603082	1.04269	0.929937	323.309	0.615688	1.53229	0.136808	235.409	0.0836121	1.05967	0.923038	357.296	0.857951	1.81246	0.0112006
AR446_RS03205		S	mini-MOMP protein	AR446_RS03205	401.802	-0.571546	-1.48612	0.189511	401.802	-1.20544	-2.30608	0.00346093	401.802	-0.690662	-1.61402	0.150385	401.802	-0.78938	-1.72833	0.109411	401.802	-0.394954	-1.3149	0.647084	407.755	-0.102818	-1.07387	0.873167	401.802	-1.79379	-3.46725	0.272045	401.802	-0.581042	-1.49593	0.330519
AR446_RS03250		S	hypothetical protein	AR446_RS03250	85.2864	1.28976	2.44488	0.0583484	89.3576	1.26741	2.40729	0.058642	38.6368	0.204445	1.15224	0.835082	134.02	1.97777	3.93883	0.00231573	91.6152	1.48543	2.8	0.129461	53.9203	0.634024	1.55189	0.58176	174.492	2.23867	4.71962	0.0291211	72.2285	1.15167	2.22171	0.190638
AR446_RS03280	trkA	S	potassium transporter TrkA	AR446_RS03280	68.5815	0.118875	1.08589	0.779302	101.795	0.598038	1.51366	0.0607941	105.635	0.791286	1.73062	0.0184655	96.7843	0.65615	1.57587	0.0668462	74.5477	0.339519	1.26533	0.644288	84.8253	0.431846	1.34896	0.430668	132.519	0.998749	1.99827	0.145927	113.627	0.951133	1.93339	0.00815316
AR446_RS03310	ydcA	S	rhomboid family intramembrane serine protease	AR446_RS03310	183.399	-0.701507	-1.6262	0.0486967	183.399	-1.51977	-2.86745	0.000106161	183.399	-0.312377	-1.24175	0.503274	183.399	-1.14085	-2.2051	0.0148543	183.399	-1.21307	-2.31831	0.123274	183.399	-1.65436	-3.14784	0.0181122	183.399	-8.42042	-342.609	0.666031	183.399	-0.891118	-1.85461	0.101506
AR446_RS03375		S	hypothetical protein	AR446_RS03375	49.3967	0.210663	1.15722	0.7569	98.4018	1.1122	2.16174	0.0240562	38.9253	-0.113736	-1.08203	0.886828	51.5462	0.312752	1.24207	0.673172	70.4733	0.819564	1.76487	0.373951	38.9253	-6.95991	-124.492	0.413858	38.9253	-6.70923	-104.635	0.731076	38.9253	-2.37304	-5.18032	0.0875523
yaaA	yaaA	S	peroxide stress protein YaaA	AR446_RS03385	50.6029	-1.57073	-2.97056	0.0141137	50.6029	-1.75296	-3.3705	0.00541408	50.6029	-0.901652	-1.8682	0.197359	50.6029	-1.78245	-3.44011	0.0323936	50.6029	-7.14991	-142.016	0.495562	50.6029	-7.33532	-161.492	0.382434	50.6029	-7.08402	-135.675	0.724801	50.6029	-1.77757	-3.42848	0.0828339
AR446_RS03495		S	hypothetical protein	AR446_RS03495	268.514	-0.894488	-1.85895	0.0261389	268.514	-0.39313	-1.31324	0.268784	268.514	-0.387951	-1.30853	0.418479	269.549	-0.0843803	-1.06023	0.875421	268.514	-1.12316	-2.17823	0.163868	268.514	-0.761851	-1.69566	0.231916	318.591	0.0469735	1.0331	0.956636	268.514	-0.144476	-1.10533	0.806897
AR446_RS03570	hyaE	S	SCO family protein	AR446_RS03570	163.707	-1.15491	-2.22671	0.00420052	163.707	-0.322024	-1.25008	0.366772	279.355	0.688779	1.61192	0.0358724	165.171	-0.0771065	-1.0549	0.886692	163.707	-0.342811	-1.26823	0.674418	163.707	-0.423714	-1.34138	0.505683	238.944	0.345033	1.27018	0.744106	163.707	-0.167498	-1.12311	0.77813
AR446_RS03575		S	hypothetical protein	AR446_RS03575	50.938	-0.463224	-1.37862	0.548214	101.785	0.772774	1.70855	0.188655	85.5639	0.662411	1.58273	0.340749	50.938	-1.65921	-3.15844	0.115279	69.1665	0.405964	1.32497	0.726509	162.832	1.54102	2.91001	0.0176708	58.5491	-0.000852248	-1.00059	0.999388	84.8246	0.70354	1.6285	0.394615
AR446_RS03590	pgp2	S	murein L,D-transpeptidase	AR446_RS03590	452.709	-0.451434	-1.3674	0.0229686	452.709	-0.584219	-1.49923	0.0021762	452.709	-0.627611	-1.545	0.00336698	452.709	-1.01552	-2.02163	2.34087e-06	452.709	-1.18683	-2.27653	0.000243753	452.709	-0.387167	-1.30782	0.171796	452.709	-2.67033	-6.36576	0.000281636	452.709	-1.22913	-2.34425	9.89421e-07
AR446_RS03660		S	hypothetical protein	AR446_RS03660	219.88	0.255409	1.19367	0.502179	350.852	0.838934	1.78873	0.00470826	194.559	0.129458	1.09388	0.79684	246.046	0.458489	1.3741	0.239448	168.107	-1.00225	-2.00312	0.234286	234.647	0.35588	1.27977	0.533682	271.194	0.488881	1.40336	0.649937	218.901	0.35409	1.27818	0.494628
AR446_RS03745	nrnB	S	DHH family phosphoesterase	AR446_RS03745	123.835	0.558824	1.47307	0.0944928	144.601	0.692404	1.61597	0.0253747	133.853	0.720994	1.64832	0.0356094	116.074	0.506642	1.42074	0.183937	76.6972	-0.173451	-1.12775	0.821774	124.534	0.573576	1.48821	0.259191	76.6972	-0.220338	-1.16501	0.841836	106.868	0.451551	1.36751	0.374122
AR446_RS03795		S	hypothetical protein	AR446_RS03795	51.6991	0.53135	1.44528	0.383616	58.1581	0.610958	1.52727	0.262977	43.7971	0.342938	1.26834	0.619625	56.1067	0.689479	1.6127	0.275408	47.2051	0.499501	1.41372	0.647084	111.131	1.63624	3.10855	0.00376576	89.9076	1.25469	2.38617	0.236987	32.5917	-1.40183	-2.64236	0.207514
AR446_RS03870		S	hypothetical protein	AR446_RS03870	65.4559	1.26298	2.39991	0.0439209	61.3614	1.08065	2.11499	0.0891397	50.4102	0.936599	1.91401	0.197874	43.7147	0.722941	1.65054	0.367967	89.6492	1.80892	3.5038	0.0224121	82.0761	1.58934	3.00912	0.0330704	37.9438	0.407506	1.32639	0.82597	70.6785	1.47429	2.77847	0.0370808
AR446_RS03885	aguB	S	N-carbamoylputrescine amidohydrolase	AR446_RS03885	241.19	-0.821873	-1.7677	0.000983068	241.19	-0.437473	-1.35423	0.0794755	241.19	-0.980721	-1.97345	0.000658601	241.19	-1.11824	-2.17081	0.0001604	241.19	-0.902651	-1.8695	0.0535899	241.19	-0.484549	-1.39915	0.213211	241.19	-0.864578	-1.82081	0.249137	241.19	-0.762565	-1.6965	0.023315
AR446_RS03930	jag	S	Jag N-terminal domain-containing protein	AR446_RS03930	257.767	2.02822	4.07901	1.55487e-10	242.902	1.85285	3.61212	4.76653e-09	262.621	2.10461	4.30082	8.86008e-11	273.467	2.15375	4.44984	5.56884e-11	140.971	1.25727	2.39043	0.0227621	240.489	1.9332	3.81901	2.45269e-06	93.3899	0.495809	1.41011	0.724801	90.2008	0.619802	1.53666	0.287406
AR446_RS03975		S	hypothetical protein	AR446_RS03975	33.7731	1.44961	2.73134	0.0280288	13.3307	0.0269159	1.01883	0.976826	16.4274	0.464795	1.38012	0.618839	11.8712	-0.00778899	-1.00541	0.992294	11.2058	-5.78874	-55.2819	0.599613	11.2058	-0.921644	-1.89427	0.582397	11.2058	-5.72525	-52.9019	0.755836	21.3262	0.890601	1.85395	0.363185
AR446_RS04040	atpI	S	AtpZ/AtpI family protein	AR446_RS04040	321.472	-0.126834	-1.09189	0.750654	346.918	-0.106979	-1.07697	0.768523	320.485	-0.235345	-1.17719	0.575811	320.485	-0.726151	-1.65422	0.108469	341.312	0.0603082	1.04269	0.929937	320.485	-1.37761	-2.59838	0.0352545	346.702	-0.0858309	-1.0613	0.925126	320.485	-0.0972908	-1.06976	0.870818
AR446_RS04055	fliK	S	flagellar hook-length control protein FliK	AR446_RS04055	63.0564	-0.465205	-1.38051	0.122221	63.0564	-0.66251	-1.58283	0.018894	63.0564	-0.383736	-1.30472	0.258288	64.4863	-0.0576172	-1.04075	0.887455	63.0564	-1.8254	-3.54404	0.00957282	79.83	0.215914	1.16144	0.606433	103.335	0.512495	1.42651	0.444699	63.0564	-0.666879	-1.58763	0.100002
AR446_RS04070		S	metallophosphoesterase	AR446_RS04070	279.463	-0.554053	-1.4682	0.0108994	279.463	-0.558715	-1.47296	0.00865491	279.463	-0.701791	-1.62652	0.00359571	279.463	-0.75196	-1.68408	0.0021013	279.463	-0.418012	-1.33608	0.287641	279.463	-0.385065	-1.30592	0.236444	279.463	-1.17975	-2.26537	0.0547765	279.463	-0.617029	-1.53371	0.0276462
AR446_RS04080	yggT	S	YggT family protein	AR446_RS04080	182.528	0.700723	1.62532	0.221471	258.567	1.1122	2.16174	0.0240562	262.401	1.27231	2.41549	0.0146967	379.248	1.7932	3.46583	0.000172038	102.282	-6.77466	-109.491	0.522786	145.317	0.378418	1.29992	0.665111	102.282	-0.318758	-1.24726	0.854994	116.795	0.16362	1.12009	0.861544
AR446_RS04170	lptF	S	LptF/LptG family permease	AR446_RS04170	32.3308	2.35948	5.13185	0.0119733	29.2633	2.12802	4.37118	0.0253303	37.7782	2.62608	6.17346	0.00588685	29.7822	2.27448	4.83822	0.023182	40.7179	2.76594	6.80193	0.0147762	31.9528	2.32793	5.02085	0.0385619	51.7012	2.9315	7.62902	0.0339547	53.5026	3.17137	9.009	0.000756186
AR446_RS04225		S	hypothetical protein	AR446_RS04225	3732.94	0.163321	1.11986	0.366918	3497.02	-0.0207764	-1.01451	0.916295	3043.52	-0.20864	-1.1556	0.244108	3043.52	-0.203507	-1.15149	0.273938	3963.6	0.350907	1.27536	0.077234	5574.68	0.74932	1.681	1.06963e-06	4121.78	0.238595	1.17984	0.419055	4593.01	0.567991	1.48246	0.000328733
AR446_RS04240		S	hypothetical protein	AR446_RS04240	163.066	-0.754554	-1.68711	0.00191442	163.066	-0.455876	-1.37162	0.0609757	163.066	-0.88797	-1.85057	0.00147723	163.066	-1.09223	-2.13203	0.000152384	163.066	-0.581784	-1.4967	0.200769	163.066	-0.329088	-1.25622	0.396756	163.066	-1.67608	-3.19558	0.0463789	163.066	-0.83944	-1.78936	0.0111101
AR446_RS04265	ycbL	S	MBL fold metallo-hydrolase	AR446_RS04265	280.223	-0.55494	-1.46911	0.0466034	280.223	-0.751204	-1.6832	0.00475355	280.223	-0.364281	-1.28724	0.255272	280.223	-0.841092	-1.79141	0.00884739	280.223	-0.330828	-1.25774	0.564692	280.223	-0.567476	-1.48193	0.191135	280.223	-0.854371	-1.80797	0.328315	280.223	-0.147816	-1.10789	0.714073
AR446_RS04325		S	type II toxin-antitoxin system Phd/YefM family antitoxin	AR446_RS04325	227.01	-0.644261	-1.56294	0.233153	227.01	-1.55932	-2.94715	0.00367095	227.01	-2.84523	-7.1862	0.00193237	227.01	-2.73993	-6.68036	0.00285163	227.01	-2.23251	-4.69949	0.128361	227.01	-0.70128	-1.62595	0.417493	227.01	-7.46811	-177.062	0.70879	227.01	-2.16241	-4.47663	0.0259797
AR446_RS04330	mhpC	S	alpha/beta hydrolase	AR446_RS04330	46.8788	0.437891	1.35462	0.519851	115.725	1.64811	3.13422	0.00102531	77.0203	1.20068	2.29848	0.0419617	62.6159	0.89388	1.85817	0.173819	71.3397	1.13796	2.2007	0.191985	33.5897	-0.0340397	-1.02388	0.973589	36.2332	-0.000852248	-1.00059	0.999388	59.993	0.895131	1.85978	0.232924
AR446_RS04345		S	AEC family transporter	AR446_RS04345	41.1148	-1.57073	-2.97056	0.0141137	48.206	0.00753722	1.00524	0.991144	41.1148	-0.100067	-1.07182	0.888504	41.1148	-0.68074	-1.60296	0.343898	41.1148	-0.287677	-1.22067	0.794682	41.1148	-2.28369	-4.86923	0.101567	58.1639	0.297829	1.22929	0.824733	41.1148	-0.21212	-1.15839	0.806897
AR446_RS04360	ciaD	S	hypothetical protein	AR446_RS04360	445.593	0.301055	1.23204	0.283377	383.269	-0.0060418	-1.0042	0.986448	330.138	-0.0857999	-1.06128	0.806272	345.142	-0.0258786	-1.0181	0.946308	566.248	0.747173	1.6785	0.0311567	330.138	-0.362205	-1.28539	0.417493	330.138	-0.508269	-1.42234	0.58989	407.844	0.278822	1.2132	0.444375
AR446_RS04395	napL	S	WD40 repeat domain-containing protein	AR446_RS04395	433.751	-0.243898	-1.18419	0.276159	433.751	-0.476929	-1.39178	0.0168396	433.751	-0.351085	-1.27552	0.126491	433.751	-0.608362	-1.52453	0.00657967	433.751	-0.479789	-1.39454	0.159118	433.751	-0.560589	-1.47487	0.0494141	433.751	-0.940989	-1.91984	0.0700134	444.036	0.00812592	1.00565	0.974218
AR446_RS04435		S	hypothetical protein	AR446_RS04435	475.986	0.622443	1.53948	0.00210898	321.687	-0.0324742	-1.02276	0.904414	356.157	0.25449	1.19291	0.326922	349.101	0.216615	1.162	0.426994	303.217	0.0732032	1.05205	0.869082	334.885	0.122786	1.08884	0.726423	541.862	0.741331	1.67172	0.0578867	333.494	0.214882	1.16061	0.488951
AR446_RS04510		S	cupin domain-containing protein	AR446_RS04510	126.507	-0.371623	-1.29381	0.519587	282.182	0.933437	1.90982	0.0175262	164.85	0.299522	1.23074	0.613682	173.109	0.360715	1.28406	0.535376	126.507	-2.05305	-4.14981	0.17319	155.77	0.17439	1.12849	0.828221	387.759	1.40976	2.65694	0.0701664	160.508	0.315693	1.24461	0.644987
AR446_RS04615	MA20_03555	S	esterase-like activity of phytase family protein	AR446_RS04615	17.4019	-2.42663	-5.37638	0.0135306	17.4019	-0.836248	-1.7854	0.245041	17.4019	-1.19256	-2.28558	0.199728	17.4019	-1.65921	-3.15844	0.115279	17.4019	-6.45627	-87.8071	0.549887	17.4019	-6.64133	-99.8251	0.436154	40.0041	0.990524	1.98691	0.503268	17.4019	-6.71568	-105.105	0.367462
AR446_RS04650		S	DUF4149 domain-containing protein	AR446_RS04650	316.428	-0.722338	-1.64985	0.0119525	316.428	-1.26012	-2.39515	8.73745e-06	316.428	-0.736526	-1.66616	0.0260728	316.428	-1.38233	-2.6069	0.00012859	316.428	-1.06419	-2.09099	0.0782129	380.4	0.141387	1.10297	0.740112	316.428	-2.6842	-6.42723	0.0648235	316.428	-1.33517	-2.52305	0.00368351
AR446_RS04660	yggS	S	YggS family pyridoxal phosphate-dependent enzyme	AR446_RS04660	255.173	-0.414677	-1.333	0.155559	318.469	0.0982629	1.07048	0.739498	295.031	0.128251	1.09297	0.705597	255.173	-0.321873	-1.24995	0.345826	255.173	-1.97426	-3.92927	0.00429651	255.173	-1.83439	-3.56621	0.000956753	335.2	0.193984	1.14392	0.793054	255.173	-0.995896	-1.99432	0.0111101
uraH	uraH	S	hydroxyisourate hydrolase	AR446_RS04680	1637.26	-0.690894	-1.61428	5.53145e-05	1637.26	-0.467161	-1.38239	0.00740076	1637.26	-0.602324	-1.51816	0.00140325	1637.26	-0.495052	-1.40937	0.00987895	1637.26	-0.941223	-1.92016	0.000277196	1637.26	-0.19894	-1.14785	0.440042	1637.26	-0.967088	-1.95489	0.0125332	1637.26	-1.04255	-2.05986	6.51849e-07
AR446_RS04700	CP_0960	S	KH domain-containing protein	AR446_RS04700	466.01	0.355555	1.27948	0.339886	803.115	1.05013	2.07072	0.000212553	478.524	0.443891	1.36027	0.243339	565.862	0.676298	1.59803	0.0569782	859.6	1.33765	2.52739	0.000460636	1197.34	1.72179	3.29844	3.43853e-08	436.588	0.193254	1.14334	0.843976	406.619	0.264325	1.20107	0.624844
AR446_RS04730	yqfO	S	Nif3-like dinuclear metal center hexameric protein	AR446_RS04730	160.705	0.477836	1.39265	0.182281	177.238	0.529093	1.44302	0.114431	167.447	0.587149	1.50227	0.109767	115.745	0.0464023	1.03269	0.93466	158.244	0.555829	1.47001	0.387623	225.782	0.974106	1.96442	0.0250734	105.283	-0.723308	-1.65096	0.64481	120.978	0.174002	1.12818	0.769932
AR446_RS04740		S	DUF3972 domain-containing protein	AR446_RS04740	480.207	0.515451	1.42944	0.0358078	403.8	0.175705	1.12952	0.523052	599.977	0.886701	1.84894	0.000170169	354.429	0.118859	1.08588	0.729137	489.275	0.64311	1.56169	0.0735628	590.694	0.821073	1.76672	0.00424495	573.465	0.703082	1.62798	0.174798	504.428	0.691673	1.61516	0.0133594
AR446_RS04795		S	hypothetical protein	AR446_RS04795	72.1341	4.26684	19.2507	0.000307526	51.924	3.70735	13.0624	0.00227898	87.2983	4.57533	23.8403	0.000109181	66.6704	4.17527	18.0668	0.000568057	29.4035	3.02697	8.15097	0.0548664	101.526	4.71697	26.2996	8.36286e-05	89.6038	4.43845	21.6824	0.00233016	80.3623	4.49159	22.4959	0.000219765
AR446_RS04830		S	DUF2972 domain-containing protein	AR446_RS04830	114.019	-0.866761	-1.82356	0.00189892	114.019	-1.31227	-2.48331	2.05273e-06	114.019	-1.15824	-2.23184	0.00048053	114.019	-1.83097	-3.55777	1.30438e-06	114.019	-1.64128	-3.11943	0.0106017	114.019	-0.603339	-1.51923	0.174153	114.019	-9.16845	-575.409	0.616902	114.019	-1.30392	-2.46898	0.00150945
AR446_RS04875		S	hypothetical protein	AR446_RS04875	1049.76	-0.0596566	-1.04222	0.83561	998.914	-0.326697	-1.25414	0.184295	998.914	-0.385792	-1.30658	0.166851	998.914	-0.796426	-1.73679	0.00415151	998.914	-0.495079	-1.4094	0.276899	1436.94	0.400297	1.31978	0.200436	998.914	-0.996487	-1.99514	0.172198	998.914	-0.269245	-1.20518	0.444375
era	era	S	GTPase Era	AR446_RS04930	212.376	-0.775703	-1.71202	0.00295487	212.376	-0.572134	-1.48672	0.025688	212.376	-0.593192	-1.50858	0.0474573	212.376	-0.836928	-1.78624	0.00623282	212.376	-0.230535	-1.17327	0.676368	212.376	-0.769294	-1.70444	0.0621607	272.494	0.160178	1.11743	0.824733	212.376	-0.522892	-1.43683	0.150968
lptA	lptA	S	lipopolysaccharide transport periplasmic protein LptA	AR446_RS04965	142.98	1.95502	3.87722	0.00143112	134.036	1.77277	3.41709	0.0043394	126.428	1.82577	3.54496	0.00583504	101.678	1.50322	2.83475	0.0338998	96.705	1.48543	2.8	0.129461	56.9158	0.634024	1.55189	0.58176	61.3952	0.66522	1.58581	0.761783	57.1809	0.739905	1.67007	0.467398
AR446_RS05045	yibQ	S	divergent polysaccharide deacetylase family protein	AR446_RS05045	97.2411	-0.94127	-1.92022	0.00606366	97.2411	-0.890279	-1.85353	0.00714583	97.2411	-0.0838302	-1.05983	0.841134	97.2411	-0.832556	-1.78084	0.062642	97.2411	-1.73006	-3.31741	0.0402086	97.2411	-1.75943	-3.38564	0.0111509	97.2411	-1.14358	-2.20929	0.358392	97.2411	-0.339533	-1.26535	0.533227
AR446_RS05145	Z012_00175	S	DUF459 domain-containing protein	AR446_RS05145	174.899	0.370329	1.29265	0.229015	182.541	0.342096	1.2676	0.239823	141.881	0.119085	1.08605	0.758156	188.837	0.521987	1.43593	0.0946337	123.49	-0.106585	-1.07668	0.874348	258.993	0.943064	1.92261	0.00334673	216.291	0.608054	1.5242	0.367057	139.892	0.153809	1.1125	0.723149
AR446_RS05250	npd	S	nitronate monooxygenase	AR446_RS05250	537.354	0.0333525	1.02339	0.889203	594.08	0.0881875	1.06303	0.677293	605.027	0.254727	1.19311	0.214845	584.129	0.195011	1.14473	0.376999	679.06	0.471953	1.38699	0.0535899	479.406	-0.597074	-1.51265	0.0179781	479.406	-0.33176	-1.25855	0.506082	479.406	-0.0775088	-1.05519	0.786819
AR446_RS05325		S	DUF2860 family protein	AR446_RS05325	102.085	0.208319	1.15534	0.611122	122.218	0.377775	1.29934	0.283033	80.6381	-0.244119	-1.18437	0.631718	119.105	0.471508	1.38656	0.289784	157.224	0.9304	1.9058	0.0700903	80.6381	-0.14778	-1.10786	0.828221	142.595	0.620784	1.53771	0.512674	159.369	0.954775	1.93828	0.0196581
AR446_RS05360		S	hypothetical protein	AR446_RS05360	209.012	-2.19006	-4.56324	0.000144328	217.566	-0.163428	-1.11995	0.740086	209.012	-1.10881	-2.15668	0.0545339	209.012	-0.420397	-1.3383	0.470145	209.012	-7.76757	-217.908	0.443729	209.012	-0.131977	-1.09579	0.857481	288.291	0.262772	1.19978	0.824733	209.012	-8.0286	-261.126	0.261668
AR446_RS05390		S	hypothetical protein	AR446_RS05390	41.3793	2.27745	4.84821	0.0993543	72.0402	2.98465	7.91533	0.0186063	45.5255	2.45032	5.46537	0.0786146	19.7394	1.2544	2.38568	0.470145	7.45313	-3.5747	-11.915	0.726509	7.45313	-3.75399	-13.4916	0.665111	7.45313	-3.52547	-11.5152	0.824733	42.5532	2.39121	5.24595	0.118403
AR446_RS05415		S	DUF2018 family protein	AR446_RS05415	441.939	0.620478	1.53738	0.0771948	357.43	0.224915	1.16871	0.566593	262.215	-0.206724	-1.15406	0.703682	303.83	0.122011	1.08825	0.835388	435.172	0.698228	1.62251	0.250671	341.495	0.255868	1.19405	0.673621	502.325	0.735741	1.66525	0.409392	561.412	1.06987	2.09924	0.00919411
AR446_RS05495		S	hypothetical protein	AR446_RS05495	212.991	1.86668	3.64692	0.000148416	152.832	1.29924	2.46099	0.014223	129.606	1.20068	2.29848	0.0419617	201.954	1.82939	3.55388	0.000545098	53.0458	-1.15441	-2.22593	0.522786	226.093	1.95482	3.87667	0.00082398	182.915	1.5726	2.9744	0.130275	126.192	1.21558	2.32235	0.0655373
AR446_RS05520		S	SH3 domain-containing protein	AR446_RS05520	174.436	0.859175	1.814	0.00142189	203.735	0.993168	1.99055	0.000102573	113.051	0.284283	1.2178	0.445467	163.923	0.810607	1.75395	0.00656029	121.848	0.44259	1.35904	0.448905	239.047	1.31999	2.49665	1.44229e-05	165.767	0.716999	1.64376	0.283549	176.117	0.977968	1.96969	0.00184137
AR446_RS05580	MA20_07975	S	Gfo/Idh/MocA family oxidoreductase	AR446_RS05580	56.1887	1.33313	2.51949	0.0302128	42.6408	0.847093	1.79887	0.20333	24.7276	0.205018	1.1527	0.820358	20.2411	-0.267446	-1.20367	0.806284	20.2411	-6.04709	-66.1236	0.581831	20.2411	-0.202154	-1.15041	0.877253	62.0415	1.39888	2.63697	0.301145	20.2411	-0.672838	-1.59421	0.609035
AR446_RS05610		S	hypothetical protein	AR446_RS05610	144.994	0.187433	1.13874	0.54276	179.554	0.405742	1.32477	0.124819	161.295	0.391252	1.31153	0.187563	119.548	-0.0493907	-1.03483	0.897617	116.232	-0.0529485	-1.03738	0.926007	224.457	0.824396	1.77079	0.00677727	116.232	-0.362184	-1.28537	0.730605	141.744	0.26012	1.19758	0.494628
AR446_RS05615		S	YkgJ family cysteine cluster protein	AR446_RS05615	353.815	-0.316517	-1.24532	0.338384	353.815	-0.695877	-1.61987	0.0179485	353.815	-0.482052	-1.39673	0.169953	353.815	-0.301081	-1.23207	0.423976	353.815	-0.237535	-1.17898	0.720417	469.897	0.284806	1.21825	0.516173	353.815	-0.934276	-1.91093	0.368892	353.815	-0.0972733	-1.06975	0.836439
AR446_RS05620		S	methyltransferase	AR446_RS05620	48.8821	0.629106	1.54661	0.366527	67.2091	0.997111	1.996	0.0963897	50.1948	0.716538	1.64323	0.326307	92.4967	1.58531	3.00073	0.00681357	44.6331	0.596092	1.51162	0.64137	46.7002	0.56755	1.482	0.568161	75.5634	1.1803	2.26624	0.395683	31.2784	0.0930015	1.06659	0.944466
AR446_RS05650		S	L-rhamnose mutarotase	AR446_RS05650	230.207	0.0104655	1.00728	0.984351	208.617	-0.471193	-1.38626	0.287695	221.615	0.00605059	1.0042	0.990756	208.617	-1.20311	-2.30235	0.032002	229.902	0.109237	1.07866	0.898942	208.617	-0.332731	-1.2594	0.642361	208.617	-1.51126	-2.85058	0.386999	224.408	0.0789615	1.05626	0.913307
AR446_RS05800	ymxG	S	insulinase family protein	AR446_RS05800	206.098	0.14564	1.10622	0.604638	170.085	-0.295005	-1.22689	0.249901	222.214	0.304462	1.23496	0.259912	170.085	-0.479207	-1.39398	0.104096	179.629	0.0484857	1.03418	0.9184	228.223	0.299937	1.23109	0.392309	238.944	0.290898	1.2234	0.694069	278.739	0.686325	1.60918	0.00779534
AR446_RS05820		S	hypothetical protein	AR446_RS05820	588.396	-0.0545069	-1.0385	0.877948	560.415	-0.214611	-1.16039	0.481057	609.03	0.0454782	1.03203	0.904073	557.881	-0.989528	-1.98554	0.00599423	557.881	-0.557246	-1.47146	0.390857	843.198	0.471142	1.38621	0.217881	654.882	0.0318806	1.02234	0.964171	557.881	-0.842796	-1.79352	0.0655373
AR446_RS05835		S	hypothetical protein	AR446_RS05835	99.666	0.127282	1.09223	0.758849	151.012	0.636142	1.55417	0.041867	96.3924	0.129458	1.09388	0.79684	89.0072	0.00568107	1.00395	0.992294	83.2871	-0.198897	-1.14782	0.794682	99.646	0.13402	1.09735	0.828221	268.721	1.48714	2.80333	0.00294918	83.2871	-0.285756	-1.21905	0.627341
AR446_RS05845		S	hypothetical protein	AR446_RS05845	169.703	1.47382	2.77756	0.00171344	95.0392	0.549744	1.46383	0.322068	88.2616	0.582813	1.49777	0.363252	95.6733	0.689479	1.6127	0.275408	60.3707	0.0875671	1.06258	0.935629	55.5754	-0.352616	-1.27687	0.735584	55.5754	-0.318758	-1.24726	0.854994	55.5754	-0.416439	-1.33463	0.669101
AR446_RS05870	ydcH	S	YdcH family protein	AR446_RS05870	3320.32	0.739003	1.66902	2.65403e-05	1816.08	-0.330973	-1.25786	0.111433	2088.1	0.120363	1.08701	0.623351	1816.08	-1.15669	-2.22945	3.71705e-07	1816.08	-0.505946	-1.42005	0.137105	2561.21	0.371982	1.29413	0.145106	1964.65	-0.0855014	-1.06106	0.856975	1816.08	-0.218842	-1.1638	0.446297
AR446_RS05900		S	hypothetical protein	AR446_RS05900	48.5934	-0.185372	-1.13711	0.767473	48.5934	-0.699019	-1.6234	0.205873	48.5934	-1.99465	-3.9852	0.0142429	48.5934	-1.48014	-2.78977	0.050298	48.5934	-0.972589	-1.96236	0.443729	48.5934	-0.422869	-1.34059	0.642791	48.5934	-7.19004	-146.022	0.721819	48.5934	-0.318375	-1.24692	0.700229
AR446_RS05995	yigZ	S	YigZ family protein	AR446_RS05995	271.179	-1.2453	-2.37067	1.49023e-05	271.179	-1.14341	-2.20902	2.79179e-05	271.179	-0.844252	-1.79533	0.00907244	271.179	-1.07198	-2.10232	0.00146495	271.179	-2.36025	-5.13459	0.00225575	271.179	-2.06999	-4.19884	0.000494589	271.179	-2.76495	-6.79723	0.0531385	271.179	-1.55293	-2.93413	0.000765805
AR446_RS06005		S	hypothetical protein	AR446_RS06005	854.149	-0.401618	-1.32099	0.0842304	854.149	-0.655694	-1.57537	0.0025332	854.149	-0.219149	-1.16405	0.42342	854.149	-0.877695	-1.83744	0.000572594	854.149	-0.225244	-1.16898	0.616528	854.149	-0.446069	-1.36232	0.185509	854.149	-1.04833	-2.06813	0.0985504	854.149	-0.376065	-1.2978	0.221977
AR446_RS06010	ybiT	S	ABC-F family ATP-binding cassette domain-containing protein	AR446_RS06010	407.613	-0.238555	-1.17981	0.230713	407.613	-0.307468	-1.23753	0.0963897	407.613	-0.412956	-1.33141	0.0351999	407.613	-0.351148	-1.27558	0.0823824	407.613	-0.0438981	-1.0309	0.898151	407.613	-0.610391	-1.52667	0.00875011	407.613	-0.711072	-1.63702	0.0726114	407.613	-0.0589439	-1.0417	0.826667
AR446_RS06055		S	sel1 repeat family protein	AR446_RS06055	90.8583	1.74698	3.35656	0.0023115	106.469	1.8858	3.69557	0.000732929	92.4653	1.8204	3.53179	0.00263809	65.014	1.30468	2.4703	0.0535328	74.0719	1.54713	2.92236	0.0731465	93.0029	1.78119	3.43709	0.0119221	112.863	1.98096	3.94755	0.0531385	101.222	2.00279	4.00773	0.00158366
AR446_RS06060		S	dynamin family protein	AR446_RS06060	59.9066	1.52979	2.88743	0.000120489	49.1393	1.15471	2.2264	0.0104975	57.6706	1.52433	2.87654	0.000876538	33.3405	0.726588	1.65472	0.199856	34.187	0.820678	1.76624	0.319402	62.5981	1.59731	3.02578	0.00220518	72.3479	1.729	3.31498	0.0232603	41.9264	1.11935	2.1725	0.0428135
AR446_RS06065		S	dynamin family protein	AR446_RS06065	67.9924	0.489824	1.40427	0.122205	84.332	0.710384	1.63624	0.0128936	64.4477	0.462838	1.37825	0.183761	47.1552	0.00384448	1.00267	0.992294	44.1821	-0.239373	-1.18048	0.73163	82.446	0.774302	1.71036	0.0449066	72.7647	0.518987	1.43295	0.571254	60.2399	0.420513	1.3384	0.324551
AR446_RS06135		S	hypothetical protein	AR446_RS06135	144.467	-0.300909	-1.23192	0.454293	144.467	-0.277758	-1.21231	0.451214	144.467	-0.190346	-1.14104	0.705597	144.467	-0.541436	-1.45542	0.273938	144.467	-2.01797	-4.05013	0.0467649	226.484	0.523116	1.43706	0.312148	144.467	-1.84422	-3.59058	0.255204	151.692	0.044334	1.03121	0.949367
AR446_RS06165		S	hypothetical protein	AR446_RS06165	25768.4	-0.298103	-1.22953	0.036763	25768.4	-0.639321	-1.5576	5.97677e-07	25768.4	-0.358552	-1.28214	0.0114332	25768.4	-0.351113	-1.27554	0.0129078	25768.4	-0.449751	-1.3658	0.00210191	25768.4	-0.432008	-1.34911	0.00216968	25768.4	-0.571467	-1.48603	0.000125612	25768.4	-0.399387	-1.31895	0.00500929
AR446_RS06240		S	hypothetical protein	AR446_RS06240	87.7239	-0.408392	-1.32721	0.388545	87.7239	-0.619157	-1.53598	0.14996	87.7239	-1.10985	-2.15823	0.0325841	87.7239	-0.373524	-1.29551	0.478778	87.7239	-0.813917	-1.75798	0.369479	89.7359	-0.0914044	-1.06541	0.893325	129.064	0.356057	1.27992	0.755836	87.7239	-0.281094	-1.21512	0.653521
AR446_RS06245		S	hypothetical protein	AR446_RS06245	47.7741	-1.85782	-3.62459	0.032548	47.7741	-1.46558	-2.76175	0.0582207	47.7741	-0.466287	-1.38155	0.595672	47.7741	-0.67825	-1.6002	0.457182	47.7741	-0.172811	-1.12725	0.905996	47.7741	-1.58971	-3.00988	0.301675	54.9125	-0.000852248	-1.00059	0.999388	47.7741	-2.05411	-4.15287	0.161026
AR446_RS06300		S	hypothetical protein	AR446_RS06300	354.046	0.426221	1.34371	0.300231	399.981	0.512111	1.42614	0.17134	240.364	-0.139787	-1.10174	0.806272	303.141	0.243843	1.18414	0.657958	240.364	-0.243399	-1.18378	0.78873	682.99	1.37866	2.60026	0.00120604	631.494	1.18988	2.28133	0.0983333	435.664	0.829602	1.77719	0.0784397
AR446_RS06365		S	hypothetical protein	AR446_RS06365	630.059	0.565156	1.47955	0.0205978	590.647	0.382137	1.30327	0.136872	558.124	0.440596	1.35716	0.112081	487.605	0.236868	1.17843	0.457182	493.813	0.314699	1.24375	0.511333	726.585	0.77771	1.71441	0.00878172	877.821	0.974924	1.96554	0.0257698	421.76	0.0919582	1.06582	0.823501
AR446_RS06395		S	sulfite exporter TauE/SafE family protein	AR446_RS06395	121.099	-1.80433	-3.49267	2.31511e-05	121.099	-1.68898	-3.22428	2.50976e-05	121.099	-1.82934	-3.55373	0.000324303	121.099	-1.40259	-2.64376	0.00379061	121.099	-8.48724	-358.85	0.405495	121.099	-2.0657	-4.18636	0.00769055	121.099	-8.42042	-342.609	0.666031	121.099	-4.08712	-16.996	0.000786959
AR446_RS06460	yceD	S	hypothetical protein	AR446_RS06460	592.897	-0.587196	-1.50232	0.0188588	661.246	-0.0638426	-1.04525	0.818516	592.897	-0.220034	-1.16476	0.469326	592.897	-0.467537	-1.38275	0.108918	592.897	-0.213084	-1.15916	0.682956	592.897	-0.399973	-1.31948	0.30797	736.743	0.114086	1.08229	0.853649	592.897	-0.983418	-1.97714	0.0038683
AR446_RS06490	tctC	S	tripartite tricarboxylate transporter substrate binding protein	AR446_RS06490	797.231	-0.665063	-1.58564	6.46448e-05	797.231	-1.13549	-2.19693	1.29193e-12	797.231	-0.813612	-1.75761	4.44141e-06	797.231	-0.668457	-1.58937	0.000244525	797.231	-0.912075	-1.88175	0.000204025	797.231	-1.23427	-2.35262	3.43853e-08	797.231	-0.358125	-1.28176	0.359607	797.231	-0.690097	-1.61339	0.000572788
AR446_RS06495	tctB	S	tripartite tricarboxylate transporter TctB family protein	AR446_RS06495	90.9484	-1.67721	-3.19808	0.00754584	90.9484	-0.646823	-1.56572	0.237742	90.9484	-2.56636	-5.92314	0.00638564	111.834	0.206967	1.15426	0.75574	90.9484	-0.972589	-1.96236	0.443729	90.9484	-2.38987	-5.2411	0.0845262	90.9484	-7.19004	-146.022	0.721819	90.9484	-0.0973863	-1.06983	0.916554
AR446_RS06500	tctA	S	tripartite tricarboxylate transporter permease	AR446_RS06500	147.693	-0.493876	-1.40822	0.0486967	147.693	-0.291326	-1.22376	0.245114	147.693	-0.60595	-1.52198	0.0296049	147.693	-0.283747	-1.21735	0.346429	188.749	0.323313	1.2512	0.437446	186.519	0.212585	1.15876	0.553228	147.693	-0.255271	-1.19356	0.74947	147.693	-0.145136	-1.10583	0.696909
AR446_RS06560	CP_0860	S	LptF/LptG family permease	AR446_RS06560	21.6023	0.267935	1.20408	0.751567	18.2259	-0.0650747	-1.04614	0.943993	24.9552	0.524256	1.43819	0.522279	27.0508	0.630474	1.54807	0.448683	49.3113	1.54713	2.92236	0.0731465	61.9141	1.78119	3.43709	0.0119221	75.1352	1.98096	3.94755	0.0531385	41.4683	1.30519	2.47116	0.0817727
surE	surE	S	5'/3'-nucleotidase SurE	AR446_RS06660	257.996	-0.226915	-1.17033	0.431987	257.996	-0.349684	-1.27428	0.176005	257.996	-0.588486	-1.50367	0.0424783	257.996	-0.343988	-1.26926	0.268891	257.996	-0.292361	-1.22464	0.581831	305.895	0.121599	1.08794	0.750003	257.996	-1.11487	-2.16575	0.167578	257.996	-0.571676	-1.48625	0.100002
AR446_RS06690	cdtC	S	toxin	AR446_RS06690	129.318	-0.344808	-1.26998	0.476143	167.219	0.148907	1.10873	0.72176	129.318	-1.40224	-2.64312	0.0129157	152.634	0.148551	1.10846	0.792804	129.318	-7.96828	-250.433	0.440997	129.318	-2.12423	-4.35969	0.0267967	129.318	-1.51126	-2.85058	0.386999	129.318	-0.916495	-1.88752	0.163932
AR446_RS06755		S	hypothetical protein	AR446_RS06755	59.1642	2.63689	6.21987	0.0466034	58.5446	2.53505	5.79596	0.0544201	50.6275	2.45032	5.46537	0.0786146	65.8547	2.81392	7.03193	0.0371963	30.0119	1.72716	3.31074	0.443729	8.2884	-3.75399	-13.4916	0.665111	76.2148	2.865	7.28536	0.175892	15.774	0.844754	1.79596	0.700229
prpD	prpD	S	2-methylcitrate dehydratase	AR446_RS06775	870.265	-0.767828	-1.7027	3.4975e-07	870.265	-0.813816	-1.75785	2.94452e-08	870.265	-0.618772	-1.53557	0.000125369	870.265	-0.595467	-1.51096	0.000277315	870.265	-0.940304	-1.91893	3.99982e-06	870.265	-1.08198	-2.11694	6.7947e-09	870.265	-0.472155	-1.38718	0.109319	870.265	-0.880757	-1.84134	3.30089e-07
AR446_RS06795		S	hypothetical protein	AR446_RS06795	154.74	0.770836	1.70626	0.0150015	146.221	0.5994	1.51509	0.0668086	131.566	0.587149	1.50227	0.109767	90.9422	0.0464023	1.03269	0.93466	82.7225	-0.897659	-1.86304	0.304007	159.66	0.822352	1.76829	0.0783962	143.521	0.593421	1.50882	0.541361	82.7225	-0.364886	-1.28778	0.550766
AR446_RS06850		S	DUF2393 family protein	AR446_RS06850	64.6238	1.10997	2.15841	0.119952	96.9302	1.60332	3.03841	0.0117639	99.5389	1.77864	3.43102	0.00760675	93.5112	1.67932	3.20277	0.0140263	39.3376	0.494719	1.40905	0.726509	77.174	1.36506	2.57587	0.122337	99.8973	1.6566	3.15272	0.206234	103.378	1.8847	3.69277	0.00821793
AR446_RS06900		S	hypothetical protein	AR446_RS06900	203.215	0.606975	1.52306	0.018414	192.39	0.438177	1.35489	0.102372	202.991	0.65556	1.57523	0.0174694	173.006	0.416141	1.33435	0.180796	137.785	0.147745	1.10784	0.78873	154.979	0.223528	1.16759	0.602416	349.904	1.32177	2.49972	0.00103441	246.225	0.988884	1.98465	0.00034558
AR446_RS06915		S	highly acidic protein	AR446_RS06915	131.964	-3.18803	-9.11369	0.013904	131.964	-1.84801	-3.60003	0.0362232	131.964	-6.76146	-108.493	0.238272	131.964	-1.46838	-2.76712	0.180796	136.525	0.0173168	1.01208	0.987428	131.964	-1.39945	-2.63801	0.372529	131.964	-6.20154	-73.5953	0.742061	131.964	-6.52517	-92.1028	0.383925
AR446_RS06945		S	hypothetical protein	AR446_RS06945	85.2704	-0.928604	-1.90343	0.00762957	85.2704	-0.39938	-1.31894	0.239823	85.2704	-1.09032	-2.12921	0.0146967	85.2704	-0.544254	-1.45827	0.235859	85.2704	-1.27702	-2.42338	0.100897	85.2704	-1.71832	-3.29052	0.0134229	85.2704	-2.09387	-4.26891	0.179552	85.2704	-1.20185	-2.30035	0.0276462
AR446_RS07005	dapH	S	gamma carbonic anhydrase family protein	AR446_RS07005	857.297	-0.288138	-1.22106	0.168403	857.297	-0.657544	-1.5774	0.000402035	857.297	-0.410991	-1.3296	0.0566713	857.297	-0.511132	-1.42517	0.0176877	857.297	-0.914504	-1.88492	0.00329445	857.297	-0.695205	-1.61911	0.00864014	857.297	-1.00171	-2.00237	0.0353855	857.297	-0.336071	-1.26231	0.19096
AR446_RS07070		S	hypothetical protein	AR446_RS07070	2381.39	0.268683	1.20471	0.15297	2317.24	0.13938	1.10143	0.465589	1836.49	-0.0557743	-1.03942	0.806995	2314.4	0.268802	1.20481	0.178068	2802.81	0.604733	1.5207	0.00427227	2731.96	0.47421	1.38916	0.0188552	2210.23	0.0934062	1.06689	0.824733	2488.82	0.437867	1.3546	0.0244406
AR446_RS07095		S	CPBP family intramembrane metalloprotease	AR446_RS07095	28.1388	0.846253	1.79783	0.330012	29.0165	0.800975	1.74228	0.322467	52.01	1.77512	3.42266	0.0175937	14.1912	-0.0995764	-1.07146	0.939232	38.5393	1.38844	2.61795	0.235203	50.4052	1.68035	3.20506	0.0657493	32.6233	0.979203	1.97138	0.689871	33.7599	1.20659	2.30792	0.217057
AR446_RS07290		S	hypothetical protein	AR446_RS07290	295.327	1.46811	2.76659	1.274e-05	260.325	1.19655	2.2919	0.000507259	230.838	1.16284	2.23899	0.00526089	132.471	0.35433	1.27839	0.523512	221.359	1.15171	2.22177	0.0432411	315.834	1.57013	2.96931	0.000370711	255.518	1.18891	2.27981	0.137709	200.959	1.01764	2.02461	0.03265
AR446_RS07360		S	hypothetical protein	AR446_RS07360	205.523	0.713184	1.63942	0.0159364	220.57	0.725184	1.65311	0.0125231	174.656	0.528789	1.44272	0.125838	198.788	0.706194	1.63149	0.0319219	114.374	-0.848753	-1.80094	0.27698	114.374	-0.446367	-1.3626	0.476208	164.329	0.322394	1.2504	0.755836	114.374	-0.289412	-1.22214	0.617597
AR446_RS07425		S	hypothetical protein	AR446_RS07425	170.258	-0.230878	-1.17355	0.689258	170.258	-0.826918	-1.77389	0.10246	170.258	-1.28689	-2.44002	0.0446633	170.258	-0.44858	-1.3647	0.471323	170.258	-0.672133	-1.59343	0.549887	227.663	0.293146	1.22531	0.673621	184.186	-0.0862677	-1.06162	0.941344	170.258	-0.596966	-1.51253	0.43562
AR446_RS07500		S	hypothetical protein	AR446_RS07500	34.7672	1.83634	3.57102	0.0230399	40.1973	1.95593	3.87965	0.0130291	37.4859	1.99039	3.97344	0.0175937	56.1133	2.55978	5.89618	0.00103948	52.9085	2.5239	5.75137	0.00837954	74.7345	2.92843	7.61281	0.000319589	107.488	3.36814	10.3255	0.000521665	58.3975	2.676	6.3908	0.000956648
AR446_RS07515		S	hypothetical protein	AR446_RS07515	395.403	-1.39044	-2.62158	1.88091e-09	395.403	-1.41016	-2.65767	2.29648e-10	395.403	-1.96679	-3.90898	1.5029e-11	395.403	-1.60874	-3.04986	1.09577e-08	395.403	-1.74039	-3.34124	0.000175719	395.403	-0.938034	-1.91592	0.00575596	395.403	-3.5522	-11.7305	0.00782187	395.403	-1.02212	-2.03091	0.000740216
AR446_RS07645		S	hypothetical protein	AR446_RS07645	39.566	-0.783148	-1.72088	0.261212	39.566	-1.37622	-2.59588	0.0431778	39.566	-0.304939	-1.23537	0.701969	39.566	-0.419072	-1.33707	0.611887	39.566	-1.47281	-2.77561	0.387623	39.566	-0.930199	-1.90554	0.430668	39.566	-6.70923	-104.635	0.731076	39.566	-1.40183	-2.64236	0.207514
AR446_RS07685	cgpA	S	AMIN domain-containing protein	AR446_RS07685	96.6141	0.532224	1.44616	0.305302	129.386	0.862969	1.81878	0.0539168	95.6654	0.56795	1.48242	0.298441	132.504	1.0275	2.03849	0.032002	126.023	1.01345	2.01874	0.132955	197.789	1.56876	2.9665	0.00130808	160.017	1.18747	2.27753	0.189373	124.194	0.997647	1.99674	0.0624464
AR446_RS07690		S	hypothetical protein	AR446_RS07690	127.251	-0.242662	-1.18317	0.747735	136.664	-0.118785	-1.08582	0.861367	127.251	-2.89379	-7.43222	0.027931	187.234	0.463623	1.379	0.520851	153.59	0.238	1.17936	0.842173	200.879	0.528931	1.44286	0.551391	130.013	-0.168544	-1.12392	0.923038	188.36	0.535279	1.44922	0.51387
AR446_RS07720		S	hypothetical protein	AR446_RS07720	62.4567	-1.3339	-2.52083	0.0153627	62.4567	-0.233628	-1.17579	0.659498	62.4567	-0.663523	-1.58395	0.279702	62.4567	-2.12474	-4.36125	0.00721452	62.4567	-1.20809	-2.31032	0.311599	64.5345	-0.0772024	-1.05497	0.923632	62.4567	-7.42533	-171.889	0.710464	62.4567	-1.54432	-2.91667	0.0704948
AR446_RS07980	yeeE	S	YeeE/YedE family protein	AR446_RS07980	108.306	0.624097	1.54125	0.081605	106.711	0.512904	1.42692	0.152734	110.647	0.704929	1.63006	0.0890349	154.997	1.18138	2.26794	0.000447139	64.097	-0.374055	-1.29599	0.683865	64.097	-0.332731	-1.2594	0.642361	205.007	1.47362	2.77717	0.0135953	84.8597	0.377668	1.29924	0.504047
AR446_RS08050	actP	S	cation acetate symporter	AR446_RS08050	352.008	-1.47941	-2.78834	0	352.008	-1.25495	-2.38659	3.57561e-13	352.008	-0.983271	-1.97694	2.94618e-07	352.008	-1.14544	-2.21214	7.67012e-09	352.008	-1.36434	-2.57458	3.41438e-06	352.008	-2.09635	-4.27626	2.05424e-12	352.008	-0.948013	-1.92921	0.0239224	352.008	-1.16268	-2.23873	2.04673e-07
AR446_RS08055	yjcH	S	DUF485 domain-containing protein	AR446_RS08055	276.418	-1.48313	-2.79554	0.000204411	276.418	-0.647934	-1.56692	0.0539168	276.418	-1.37285	-2.58982	0.00305807	286.468	-0.0385022	-1.02705	0.93466	276.418	-1.27702	-2.42338	0.100897	276.418	-0.915737	-1.88653	0.133936	276.418	-1.10249	-2.14725	0.382713	276.418	-2.19449	-4.57728	0.00104195
AR446_RS08060		S	sodium:proton antiporter	AR446_RS08060	28.1128	0.721802	1.64924	0.283623	46.12	1.34403	2.5386	0.0163787	23.004	0.4835	1.39813	0.532266	27.8694	0.749369	1.68106	0.306201	32.0864	1.00803	2.01116	0.3194	31.4742	0.887251	1.84965	0.315957	15.5073	-6.20154	-73.5953	0.742061	15.5073	-0.892387	-1.85624	0.470541
dba	dba	S	disulfide bond formation protein Dba	AR446_RS08105	789.766	-0.648587	-1.56763	0.0333938	789.766	-1.2164	-2.32367	4.206e-05	789.766	-0.45701	-1.37269	0.194837	789.766	-1.2985	-2.45973	0.000607269	789.766	-1.10917	-2.15722	0.0874602	789.766	-0.140743	-1.10247	0.774676	789.766	-0.934276	-1.91093	0.368892	789.766	-0.712572	-1.63872	0.124962
AR446_RS08200		S	pentapeptide repeat-containing protein	AR446_RS08200	5.03341	1.48063	2.79071	0.34754	8.25746	2.09833	4.28212	0.127469	16.4748	3.20921	9.24845	0.0133267	6.30292	1.8267	3.54724	0.243616	5.74485	1.72716	3.31074	0.443729	4.50819	1.29763	2.45825	0.542726	14.589	2.865	7.28536	0.175892	6.0389	1.81597	3.52096	0.30119
AR446_RS08230		S	hypothetical protein	AR446_RS08230	320.485	-0.277764	-1.21231	0.448488	320.485	-0.795214	-1.73533	0.0154857	320.485	-1.00532	-2.00738	0.0212271	320.485	-0.56816	-1.48263	0.203166	320.485	-0.756394	-1.68926	0.302636	320.485	-0.615822	-1.53243	0.301006	327.441	-0.168028	-1.12352	0.854994	320.485	-0.680606	-1.60281	0.195447
AR446_RS08275		S	TIGR00730 family Rossman fold protein	AR446_RS08275	490.247	-0.767967	-1.70287	0.00043763	490.247	-0.440258	-1.35685	0.0460456	490.247	-1.15558	-2.22774	3.45111e-06	490.247	-0.726855	-1.65503	0.00361587	490.247	-0.611696	-1.52805	0.112364	490.247	-0.60269	-1.51855	0.065648	490.247	-0.683836	-1.60641	0.261563	490.247	-0.975425	-1.96622	0.000769304
AR446_RS08285		S	hypothetical protein	AR446_RS08285	500.449	-1.32952	-2.51319	7.16927e-14	500.449	-1.46802	-2.76642	0	500.449	-1.32746	-2.50961	1.10181e-11	500.449	-1.80978	-3.50589	0	500.449	-1.37861	-2.60018	2.64271e-06	500.449	-1.19426	-2.28828	1.55882e-06	500.449	-1.66189	-3.16431	0.000428162	500.449	-1.90313	-3.74024	2.24134e-14
AR446_RS08360	lldG	S	lactate utilization protein C	AR446_RS08360	261.151	0.514517	1.42852	0.082242	311.731	0.679862	1.60199	0.0127939	260.119	0.558978	1.47322	0.076631	249.987	0.492677	1.40705	0.136241	413.314	1.27649	2.42249	0.000139972	336.817	0.88802	1.85063	0.00996469	322.956	0.752037	1.68417	0.234371	208.88	0.297897	1.22935	0.488694
AR446_RS08405		S	DUF2892 domain-containing protein	AR446_RS08405	1284.33	-1.23415	-2.35244	1.34371e-07	1284.33	-0.855914	-1.80991	0.000114126	1284.33	-0.405249	-1.32432	0.128335	1284.33	-0.997648	-1.99674	0.000195756	1284.33	-0.197985	-1.14709	0.678558	1284.33	-0.400204	-1.31969	0.26071	1284.33	-0.311706	-1.24117	0.694069	1284.33	-0.390941	-1.31125	0.223814
AR446_RS08430		S	hypothetical protein	AR446_RS08430	91.6686	-0.569303	-1.48381	0.0732658	104.614	-0.030791	-1.02157	0.93297	91.6686	-0.173789	-1.12802	0.650924	91.6686	-0.466457	-1.38171	0.215325	91.6686	-0.790587	-1.72978	0.234286	91.6686	-0.457756	-1.3734	0.404084	91.6686	-1.4193	-2.67456	0.215463	91.6686	-1.34979	-2.54876	0.0074668
obgE	obg	S	GTPase ObgE	AR446_RS08455	408.345	-0.271687	-1.20722	0.211046	408.345	-0.564221	-1.47859	0.0034265	408.345	-0.806193	-1.74859	0.000153811	408.345	-0.286615	-1.21978	0.223407	408.345	-1.48928	-2.80748	1.72272e-05	408.345	-1.25512	-2.38686	1.17873e-05	408.345	-1.05116	-2.0722	0.0349964	408.345	-1.23283	-2.35027	1.20944e-06
AR446_RS08500	yjfB	S	YjfB family protein	AR446_RS08500	50618.2	-0.375672	-1.29744	0.00705957	50618.2	-0.92023	-1.89242	2.08653e-13	50618.2	-0.500056	-1.41427	0.000261531	50618.2	-0.49616	-1.41045	0.000300858	50618.2	-0.386021	-1.30678	0.0132049	50618.2	-0.487984	-1.40248	0.000574444	50618.2	-0.761241	-1.69495	7.01125e-07	50618.2	-0.421503	-1.33932	0.00343069
AR446_RS08530		S	hypothetical protein	AR446_RS08530	575.721	-1.35351	-2.55533	2.10526e-09	575.721	-0.849191	-1.80149	6.7653e-05	575.721	-1.11297	-2.1629	9.62806e-06	575.721	-0.868453	-1.8257	0.000619919	575.721	-0.816651	-1.76131	0.0381709	575.721	-0.453293	-1.36916	0.176495	575.721	-0.471555	-1.3866	0.473379	575.721	-1.09606	-2.1377	0.000261404
AR446_RS08535	MA20_38065	S	membrane integrity-associated transporter subunit PqiC	AR446_RS08535	18.9692	1.79765	3.47654	0.229015	46.2348	2.98465	7.91533	0.0186063	23.3743	2.13241	4.38449	0.142971	38.0057	2.81392	7.03193	0.0371963	17.3203	1.72716	3.31074	0.443729	54.3674	3.26464	9.61066	0.0179781	43.9846	2.865	7.28536	0.175892	54.6205	3.38141	10.4209	0.0111101
AR446_RS08620		S	TrbC/VirB2 family protein	AR446_RS08620	511.262	1.0226	2.03157	0.00204201	471.158	0.815086	1.7594	0.0176032	427.112	0.813436	1.75739	0.0528019	318.298	0.380994	1.30224	0.454729	514.295	1.13051	2.18936	0.0307983	698.513	1.47805	2.78572	0.000379909	602.789	1.18988	2.28133	0.0983333	457.447	0.966836	1.95455	0.0303805
AR446_RS08625		S	hypothetical protein	AR446_RS08625	249.266	-1.10036	-2.14409	0.00942816	249.266	-0.548467	-1.46253	0.142341	249.266	-0.896281	-1.86126	0.063582	249.266	-0.904362	-1.87172	0.0691774	249.266	-1.96752	-3.91094	0.0535899	249.266	-1.82939	-3.55386	0.0216459	249.266	-8.18426	-290.876	0.678497	249.266	-1.57514	-2.97965	0.0152236
AR446_RS08630	VY92_07535	S	hypothetical protein	AR446_RS08630	225.102	-0.703118	-1.62802	0.0913091	235.45	-0.156419	-1.11452	0.68704	225.102	-0.089727	-1.06417	0.858723	225.102	-0.979464	-1.97173	0.0453495	225.102	-2.04255	-4.11972	0.0433414	225.102	-0.251626	-1.19055	0.6877	225.102	-0.877408	-1.83707	0.525792	225.102	-0.807458	-1.75012	0.162045
AR446_RS08645		S	type II toxin-antitoxin system HicB family antitoxin	AR446_RS08645	553.64	0.307423	1.2375	0.401339	543.49	0.190903	1.14148	0.589289	764.268	0.8221	1.76798	0.00970577	436.024	0.00468918	1.00326	0.992294	408.289	-1.12316	-2.17823	0.163868	711.058	0.674687	1.59625	0.14389	605.542	0.368034	1.29059	0.736264	576.508	0.470823	1.3859	0.323252
AR446_RS08655		S	EexN family lipoprotein	AR446_RS08655	1598.78	0.0960067	1.06881	0.70105	1803.4	0.179786	1.13272	0.402883	2429.2	0.749583	1.68131	7.64109e-05	1663.83	0.194793	1.14456	0.433804	1365.7	-0.139464	-1.1015	0.726509	1862.7	0.323731	1.25156	0.235289	1365.7	-0.378603	-1.30008	0.525028	1590.67	0.194188	1.14408	0.488884
AR446_RS08660	traC	S	toprim domain-containing protein	AR446_RS08660	49.408	1.25605	2.38841	0.0205742	43.6956	0.989694	1.98576	0.0778014	68.9228	1.78395	3.44368	0.000753769	49.807	1.30731	2.47479	0.0251897	34.0477	0.817898	1.76284	0.437446	46.7573	1.17987	2.26557	0.106861	86.4637	1.98619	3.9619	0.0213657	53.6857	1.47763	2.78491	0.0163863
AR446_RS08665		S	hypothetical protein	AR446_RS08665	20.9879	0.524295	1.43823	0.629187	19.6751	0.342982	1.26838	0.744351	13.231	-0.369533	-1.29193	0.79684	13.231	-0.265218	-1.20182	0.862687	15.9696	0.231536	1.17408	0.905996	25.0639	0.775783	1.71212	0.582397	121.664	2.95455	7.75189	0.00692887	33.5741	1.2928	2.45003	0.243671
AR446_RS08690		S	GNAT family N-acetyltransferase	AR446_RS08690	16.3652	-0.143882	-1.10487	0.900206	16.3652	-1.04882	-2.06883	0.310715	19.9925	0.203591	1.15156	0.856551	16.3652	-1.63454	-3.10488	0.289784	44.4431	1.38844	2.61795	0.235203	16.3652	-5.65797	-50.4917	0.521204	37.6209	0.979203	1.97138	0.689871	62.2906	1.88024	3.68137	0.0189016
AR446_RS08740		S	repa	AR446_RS08740	92.9952	1.1998	2.29708	0.010999	79.7057	0.888115	1.85076	0.0726069	81.8508	1.06551	2.09291	0.0418375	102.033	1.37343	2.59087	0.00539843	60.6512	0.683347	1.60586	0.459466	47.5951	0.242136	1.18274	0.786372	61.6091	0.53658	1.45053	0.742061	51.0045	0.439787	1.3564	0.565343
AR446_RS08770		S	hypothetical protein	AR446_RS08770	292.868	0.656522	1.57628	0.0210645	281.455	0.509367	1.42343	0.0817395	192.923	0.105238	1.07567	0.796884	169.532	-0.173977	-1.12816	0.689264	319.547	0.882459	1.84351	0.0301554	422.332	1.19083	2.28284	0.000168741	170.839	-0.187865	-1.13908	0.845459	309.384	0.840619	1.79082	0.0107153
AR446_RS08835		S	hypothetical protein	AR446_RS08835	264.492	1.15542	2.22749	0.000108866	186.765	0.564133	1.4785	0.0975326	290.994	1.34295	2.53669	1.22202e-05	186.39	0.692033	1.61556	0.0639576	188.183	0.764818	1.69916	0.179753	108.272	-0.673886	-1.59536	0.340853	108.272	-0.639611	-1.55791	0.694069	148.361	0.427307	1.34472	0.424037
AR446_RS08840		S	Rha family transcriptional regulator	AR446_RS08840	127.094	0.900158	1.86627	0.0643475	98.0051	0.436411	1.35323	0.40815	62.0293	-0.375131	-1.29696	0.604022	62.0293	-0.0997277	-1.07157	0.895544	62.0293	-0.173108	-1.12749	0.884742	161.568	1.25026	2.37884	0.0301777	285.191	1.99146	3.97638	0.00381746	78.7005	0.315166	1.24415	0.688844
AR446_RS09135		S	hypothetical protein	AR446_RS09135	81.4792	-2.70717	-6.53041	0.0482693	81.4792	-1.36694	-2.57923	0.160443	81.4792	-2.0545	-4.154	0.153785	81.4792	-0.988752	-1.98447	0.417792	81.4792	-5.78874	-55.2819	0.599613	81.4792	-5.97327	-62.825	0.489579	81.4792	-5.72525	-52.9019	0.755836	81.4792	-6.04656	-66.0993	0.419837
AR446_RS09170		S	hypothetical protein	AR446_RS09170	118.328	0.69535	1.61928	0.436203	135.577	0.800975	1.74228	0.322467	81.0041	0.203591	1.15156	0.856551	109.758	0.627178	1.54454	0.535376	66.3072	-5.47379	-44.4402	0.61924	376.822	2.35508	5.11622	0.00220518	66.3072	-5.41127	-42.5552	0.761783	378.577	2.46274	5.51263	0.00063023
AR446_RS00200		T	response regulator	AR446_RS00200	131.387	0.398564	1.3182	0.270008	138.866	0.388488	1.30902	0.253867	123.011	0.353852	1.27797	0.379623	167.751	0.791609	1.731	0.0201355	105.853	0.187932	1.13913	0.792761	110.755	0.159471	1.11688	0.792321	149.34	0.514314	1.42831	0.620458	105.089	0.182057	1.1345	0.749279
AR446_RS00555		T	hypothetical protein	AR446_RS00555	60.0164	0.448873	1.36497	0.487426	82.7385	0.820832	1.76642	0.138055	48.94	0.205978	1.15347	0.795916	47.1552	0.143625	1.10468	0.865484	48.3525	0.238	1.17936	0.842173	75.8878	0.790479	1.72965	0.327745	81.8603	0.822832	1.76887	0.601963	118.597	1.53106	2.88998	0.00758878
AR446_RS00845		T	response regulator transcription factor	AR446_RS00845	157.368	-0.525486	-1.43942	0.128986	157.368	-0.793106	-1.7328	0.0151258	157.368	-1.27793	-2.42491	0.00410872	157.368	-0.481389	-1.39609	0.28576	157.368	-0.193354	-1.14342	0.784533	157.368	-1.4797	-2.78891	0.0207343	157.368	-8.56538	-378.822	0.65956	172.312	0.104782	1.07533	0.84828
AR446_RS02160	colS	T	HAMP domain-containing histidine kinase	AR446_RS02160	64.4952	1.09425	2.13502	0.0205742	49.7913	0.632103	1.54982	0.219331	37.9832	0.382462	1.30356	0.548534	60.1757	1.03478	2.0488	0.0489796	34.6406	0.299713	1.2309	0.770796	88.347	1.55155	2.93132	0.00395098	43.9846	0.473087	1.38808	0.761783	54.6205	0.958632	1.94347	0.111303
AR446_RS02840		T	hypothetical protein	AR446_RS02840	26.0705	0.721802	1.64924	0.283623	44.2969	1.39453	2.62903	0.0122625	33.8815	1.1474	2.21514	0.0726416	35.3664	1.19969	2.2969	0.0622841	37.1942	1.32809	2.5107	0.123274	40.8627	1.37013	2.58494	0.0650198	37.7817	1.1803	2.26624	0.395683	43.0078	1.54306	2.91411	0.0172629
AR446_RS03190	flgR	T	sigma-54-dependent Fis family transcriptional regulator	AR446_RS03190	316.414	-0.614565	-1.5311	0.00189892	320.284	-0.203608	-1.15158	0.332048	316.414	-0.946324	-1.92696	1.23899e-05	316.414	-0.481806	-1.39649	0.0326703	316.414	-0.868394	-1.82563	0.00835941	316.414	-0.128054	-1.09282	0.670213	316.414	-0.245839	-1.18578	0.699132	316.414	-0.63697	-1.55506	0.0113999
AR446_RS03670		T	response regulator transcription factor	AR446_RS03670	124.218	1.52825	2.88436	0.0017884	113.213	1.30508	2.47098	0.00924868	85.0359	1.03212	2.04502	0.0755357	80.6546	0.94684	1.92765	0.116572	78.7642	0.969997	1.95884	0.27698	123.618	1.52447	2.8768	0.0130183	120.012	1.40491	2.64801	0.179552	57.9571	0.535279	1.44922	0.51387
AR446_RS03790	flgS	T	HAMP domain-containing histidine kinase	AR446_RS03790	77.7647	-0.922968	-1.89601	0.0294961	83.05	-0.126458	-1.09161	0.750935	77.7647	-0.402597	-1.32189	0.4213	77.7647	-0.217844	-1.16299	0.683676	77.7647	-0.369051	-1.2915	0.670408	77.7647	-0.397721	-1.31743	0.551391	77.7647	-0.776525	-1.713	0.601963	77.7647	-0.706472	-1.63181	0.238459
AR446_RS05210	racS	T	HAMP domain-containing histidine kinase	AR446_RS05210	103.321	0.353842	1.27796	0.312087	167.144	0.95729	1.94166	0.000458899	146.468	0.906832	1.87492	0.00305807	141.974	0.852857	1.80607	0.00636752	73.7807	-0.173483	-1.12778	0.809003	98.272	0.288611	1.22146	0.591892	127.207	0.584849	1.49988	0.503268	73.7807	-0.572286	-1.48688	0.307742
AR446_RS06715	cheV	T	chemotaxis protein CheV	AR446_RS06715	1686.48	0.615278	1.53185	4.56871e-05	1602.27	0.451475	1.36744	0.0041004	1579.58	0.571101	1.48566	0.00032397	1323.08	0.306481	1.23669	0.0838857	1429.66	0.478028	1.39284	0.0165658	1481.6	0.435899	1.35275	0.0181015	1455.01	0.334617	1.26104	0.255204	1537.25	0.587181	1.50231	0.000447517
AR446_RS06720	cheA	T	response regulator	AR446_RS06720	1780.31	0.646023	1.56485	2.60559e-06	2080.1	0.780625	1.71787	3.22361e-09	1619.05	0.559347	1.4736	8.54771e-05	1869.01	0.757449	1.6905	2.4741e-08	2047.87	0.949111	1.93068	2.40435e-11	1635.61	0.531228	1.44516	0.000449825	1860.64	0.642028	1.56052	0.000236896	1681.49	0.669224	1.59022	2.63312e-06
AR446_RS06930		T	HDOD domain-containing protein	AR446_RS06930	189.316	0.445635	1.36191	0.147159	224.635	0.602339	1.51818	0.030573	146.82	0.129572	1.09397	0.74715	179.042	0.406373	1.32535	0.243616	132.969	0.0374477	1.0263	0.951306	132.804	-0.0579723	-1.041	0.917856	126.859	-0.659385	-1.57941	0.58989	139.775	0.113795	1.08207	0.811155
AR446_RS07180		T	serine/threonine protein phosphatase	AR446_RS07180	103.284	0.416988	1.33514	0.238366	99.5375	0.273908	1.20908	0.429932	77.3127	0.0500943	1.03533	0.919289	133.766	0.830627	1.77846	0.0117641	70.5878	-1.02726	-2.03815	0.217244	70.5878	-0.474089	-1.38904	0.467887	111.91	0.463888	1.37925	0.676276	74.118	0.044334	1.03121	0.949367
dksA	dksA	T	RNA polymerase-binding protein DksA	AR446_RS07495	135.71	1.5935	3.01781	0.013483	127.221	1.41129	2.65974	0.0306043	139.354	1.67949	3.20314	0.0134645	86.318	0.982597	1.97602	0.227762	147.516	1.80549	3.49548	0.0404038	40.7396	-5.97327	-62.825	0.489579	74.923	0.66522	1.58581	0.761783	46.52	0.161462	1.11842	0.906667
typA	typA	T	translational GTPase TypA	AR446_RS08225	283.015	-0.22299	-1.16715	0.292324	283.015	-0.399216	-1.31879	0.0349067	283.015	-0.208421	-1.15542	0.357437	283.015	-0.374955	-1.2968	0.081162	283.015	-0.185906	-1.13753	0.604247	283.015	-0.473852	-1.38881	0.0694024	283.015	-1.46835	-2.76705	0.00294804	283.015	-0.787142	-1.72565	0.000619214
AR446_RS00005 (shlA)	shlA	U	filamentous hemagglutinin N-terminal domain-containing protein	AR446_RS00005	144.481	-1.19945	-2.29652	0.00520443	144.481	-0.968732	-1.95712	0.0182544	144.481	-0.985308	-1.97974	0.0446633	144.481	-1.00338	-2.00469	0.0470923	144.481	-0.63084	-1.54847	0.452636	164.216	0.0601864	1.0426	0.923632	144.481	-8.15837	-285.702	0.679057	149.983	0.0278656	1.0195	0.958375
exbD	exbD	U	TonB system transport protein ExbD	AR446_RS00050	44.3748	-2.96755	-7.82205	0.0249691	44.3748	-0.903988	-1.87123	0.278237	44.3748	-0.373242	-1.29526	0.713976	78.3502	0.722941	1.65054	0.367967	44.3748	-0.745237	-1.67625	0.694665	44.3748	-1.18024	-2.26614	0.467887	44.3748	-5.98296	-63.2486	0.74947	44.3748	-1.64405	-3.12542	0.298651
tatC	tatC	U	twin-arginine translocase subunit TatC	AR446_RS01790	30.6249	0.528308	1.44224	0.525341	63.1604	1.47818	2.78597	0.0222248	66.0395	1.67949	3.20314	0.0134645	71.585	1.78581	3.44813	0.0075536	69.9072	1.80549	3.49548	0.0404038	65.8304	1.62661	3.08786	0.0460325	142.023	2.65226	6.28653	0.00309219	73.4854	1.8847	3.69277	0.00821793
tatB	tatB	U	Sec-independent protein translocase subunit TatB	AR446_RS01795	185.169	-0.705165	-1.63033	0.109414	185.169	-0.762832	-1.69682	0.0692262	185.169	-0.904595	-1.87202	0.0709615	185.169	-0.340055	-1.2658	0.52001	206.304	0.125051	1.09055	0.873593	185.169	-0.508932	-1.423	0.461119	185.169	-1.68732	-3.22058	0.317543	185.169	-1.78755	-3.45228	0.0114042
AR446_RS01885		U	MotA/TolQ/ExbB proton channel family protein	AR446_RS01885	280.654	0.853759	1.8072	3.96333e-05	316.897	0.93903	1.91724	2.98257e-06	231.279	0.624943	1.54215	0.0085515	250.7	0.732169	1.66113	0.00157338	294.302	1.02289	2.03198	0.000172492	464.715	1.58806	3.00645	2.10568e-13	273.43	0.747974	1.67943	0.0928953	313.139	1.11697	2.16891	7.67149e-07
AR446_RS02720		U	MarC family protein	AR446_RS02720	128.645	-0.391089	-1.31138	0.332719	128.645	-0.673244	-1.59465	0.0977799	128.645	-0.376236	-1.29795	0.447611	128.645	-0.269244	-1.20518	0.602736	147.101	0.162486	1.11921	0.817168	128.645	-0.640927	-1.55933	0.329699	249.04	0.751336	1.68335	0.344033	128.645	-1.33953	-2.53069	0.0290598
yajC	yajC	U	preprotein translocase subunit YajC	AR446_RS02815	697.319	-0.626865	-1.54421	0.0161696	697.319	-0.692642	-1.61624	0.00604149	722.805	-0.029168	-1.02042	0.927949	697.319	-0.353806	-1.27793	0.264525	697.319	-0.573412	-1.48804	0.249744	697.319	-0.413198	-1.33163	0.316605	697.319	-0.341674	-1.26723	0.716795	697.319	-0.748309	-1.67982	0.0330127
secF	secF	U	protein translocase subunit SecF	AR446_RS02825	402.463	0.585555	1.50062	0.00571576	367.359	0.364048	1.28703	0.108008	382.457	0.562266	1.47659	0.0144638	363.488	0.479888	1.39464	0.0468323	515.76	1.04398	2.06191	3.91931e-05	472.191	0.823153	1.76927	0.000918127	300.154	0.0947888	1.06791	0.866636	372.735	0.580282	1.49514	0.0223422
yidC	yidC	U	membrane protein insertase YidC	AR446_RS03935	148.355	0.227609	1.17089	0.421189	186.106	0.46459	1.37993	0.0512252	171.106	0.483546	1.39818	0.063582	153.166	0.314843	1.24388	0.281837	176.687	0.580337	1.4952	0.106802	200.275	0.667398	1.58821	0.0236268	149.564	0.171386	1.12614	0.812072	171.973	0.54593	1.45996	0.0569603
ffh	ffh	U	signal recognition particle protein	AR446_RS04710	653.135	0.235249	1.17711	0.220735	612.28	0.0521593	1.03682	0.796869	560.944	0.0660709	1.04686	0.771103	506.596	-0.151873	-1.11101	0.487139	506.596	-0.640561	-1.55894	0.0146381	506.596	-0.245615	-1.1856	0.328602	515.39	-0.17403	-1.12821	0.731076	506.596	-0.351601	-1.27598	0.112328
secE	secE	U	preprotein translocase subunit SecE	AR446_RS05730	112.17	-0.364294	-1.28725	0.670359	333.602	1.34403	2.5386	0.0163787	156.608	0.396631	1.31643	0.619625	169.759	0.502966	1.41712	0.531848	112.17	-0.96428	-1.95109	0.60865	455.327	1.88279	3.68787	0.00313643	147.349	0.188927	1.13992	0.91563	182.979	0.67306	1.59445	0.445382
secG	secG	U	preprotein translocase subunit SecG	AR446_RS06975	1078.61	-0.771071	-1.70654	0.000110995	1078.61	-0.808237	-1.75107	3.03872e-05	1078.61	-0.548709	-1.46278	0.0146967	1078.61	-0.626173	-1.54347	0.00586786	1078.61	-0.619235	-1.53606	0.0688861	1078.61	-0.589968	-1.50521	0.0408981	1078.61	-0.736177	-1.66576	0.166767	1078.61	-0.457245	-1.37292	0.0828339
AR446_RS07575	tolR	U	ExbD/TolR family protein	AR446_RS07575	211.171	0.61491	1.53146	0.181272	241.953	0.721097	1.64844	0.0633546	207.807	0.641741	1.56021	0.185478	186.082	0.473755	1.38872	0.372811	125.729	-0.260199	-1.19764	0.792761	147.106	0.101299	1.07274	0.894359	204.021	0.495809	1.41011	0.724801	253.355	0.981433	1.97442	0.0451537
AR446_RS08130		U	cation:dicarboxylase symporter family transporter	AR446_RS08130	178.972	-0.857839	-1.81232	0.000224527	181.036	-0.204608	-1.15237	0.404863	178.972	-0.774685	-1.71082	0.00346269	178.972	-0.602724	-1.51858	0.0257126	178.972	-1.59695	-3.02503	0.000754793	178.972	-0.913034	-1.883	0.0105641	178.972	-0.254229	-1.1927	0.742061	178.972	-0.715422	-1.64196	0.021588
AR446_RS08425	dcuA	U	anaerobic C4-dicarboxylate transporter	AR446_RS08425	4648.83	-1.01548	-2.02158	0	4648.83	-0.663476	-1.58389	3.72097e-07	4648.83	-0.661353	-1.58157	7.06373e-07	4648.83	-0.261884	-1.19904	0.085694	4648.83	-0.262337	-1.19942	0.131491	4648.83	-0.787602	-1.7262	1.27183e-08	4648.83	-0.389401	-1.30985	0.0349649	4648.83	-0.417635	-1.33574	0.00457863
AR446_RS08615	virB4	U	VirB4 family type IV secretion/conjugal transfer ATPase	AR446_RS08615	41.3088	0.0904339	1.06469	0.818432	56.9255	0.462656	1.37808	0.131841	41.994	0.164405	1.1207	0.687781	55.1762	0.548623	1.46269	0.105921	35.4165	-0.935954	-1.91316	0.215815	71.0369	0.878349	1.83827	0.016183	47.8923	0.235229	1.17709	0.809815	61.4555	0.767869	1.70275	0.0275091
virB10	virB10	U	type IV secretion system protein VirB10	AR446_RS08800	52.6577	0.0408265	1.0287	0.94518	82.2729	0.593477	1.50888	0.121941	46.7203	-0.232053	-1.17451	0.69632	68.3811	0.457925	1.37356	0.370598	106.845	1.15895	2.23295	0.0331245	55.8969	0.133516	1.09696	0.851781	46.7203	-1.23711	-2.35725	0.512674	46.7976	-0.0236541	-1.01653	0.968541
AR446_RS00345 (yojl)	yojI	V	multidrug ABC transporter permease/ATP-binding protein	AR446_RS00345	21.2868	-2.43944	-5.42431	0.00204201	21.2868	-0.326298	-1.25379	0.584018	21.2868	-1.36507	-2.57588	0.0779433	21.2868	-0.680406	-1.60259	0.36319	21.2868	-1.73348	-3.32529	0.277492	21.2868	-1.19099	-2.2831	0.290653	21.2868	-6.96957	-125.329	0.724801	21.2868	-0.358484	-1.28208	0.689324
legH	yokD	V	N-acetyltransferase LegH	AR446_RS01675	43.3273	1.42791	2.69057	0.055394	29.7859	0.800975	1.74228	0.322467	44.4909	1.51343	2.85488	0.0532374	48.2269	1.61947	3.07262	0.0371963	52.7482	1.80037	3.4831	0.0707073	41.3933	1.36065	2.56801	0.175225	14.5675	-5.41127	-42.5552	0.761783	20.793	0.477453	1.39228	0.700229
AR446_RS02400	ybbA	V	ABC transporter ATP-binding protein	AR446_RS02400	149.66	-0.170108	-1.12514	0.675672	300.106	0.781473	1.71888	0.00553117	210.534	0.410595	1.32923	0.25014	237.222	0.573477	1.48811	0.0931617	180.638	0.240413	1.18133	0.725557	167.526	0.038353	1.02694	0.946843	333.619	0.954922	1.93848	0.114523	149.66	-0.0543296	-1.03838	0.939931
AR446_RS03050		V	N-6 DNA methylase	AR446_RS03050	52.5134	1.38653	2.61449	1.00203e-06	41.8966	0.971125	1.96037	0.00118832	54.2104	1.48225	2.79384	3.92607e-07	32.1795	0.721625	1.64904	0.0465335	18.3134	-0.0669268	-1.04748	0.930234	46.033	1.20283	2.30191	0.00320651	18.3134	-1.68732	-3.22058	0.317543	34.8531	0.900411	1.8666	0.0303805
AR446_RS03850	creD	V	inner membrane CreD family protein	AR446_RS03850	61.332	0.977882	1.96957	0.0486967	42.1633	0.34901	1.27369	0.540952	44.0853	0.552674	1.4668	0.371955	44.3739	0.552902	1.46703	0.378738	28.3539	-0.627426	-1.54481	0.650916	65.9186	1.08616	2.12309	0.0914612	28.3539	-6.84526	-114.982	0.730605	28.3539	-0.552851	-1.46698	0.553511
AR446_RS04295	msbA	V	ABC transporter ATP-binding protein	AR446_RS04295	79.1586	1.1908	2.2828	0.000418021	60.6024	0.716147	1.64279	0.0532738	59.9472	0.84019	1.79029	0.0530603	77.0963	1.19341	2.28693	0.00296042	48.1852	0.575548	1.49024	0.443729	75.6252	1.13072	2.18968	0.0181122	107.07	1.55543	2.93922	0.0147028	47.4858	0.559337	1.47359	0.323279
AR446_RS05105	yisQ	V	MATE family efflux transporter	AR446_RS05105	68.9882	-0.797582	-1.73819	0.0476528	69.2063	-0.216598	-1.16199	0.556893	68.9882	-0.959345	-1.94443	0.0374529	68.9882	-0.660455	-1.58058	0.161884	68.9882	-1.5581	-2.94466	0.0708537	87.124	0.211942	1.15825	0.706469	68.9882	-0.971695	-1.96114	0.468579	68.9882	-0.48844	-1.40293	0.398349
AR446_RS05330	matE	V	multidrug transporter MatE	AR446_RS05330	106.106	-0.687247	-1.61021	0.0201204	114.313	-0.113774	-1.08206	0.721696	106.106	-0.945685	-1.9261	0.0058979	134.775	0.25467	1.19306	0.454403	106.106	-2.77269	-6.83381	0.00289811	106.106	-0.908105	-1.87658	0.0783962	106.106	-1.60728	-3.04678	0.152681	106.106	-0.710696	-1.63659	0.0828979
AR446_RS06630	bla	V	OXA-61 family class D beta-lactamase OXA-193	AR446_RS06630	242.227	-0.148109	-1.10812	0.623201	242.227	-0.461398	-1.37688	0.0758428	242.227	-0.456437	-1.37215	0.13005	242.227	-0.661967	-1.58224	0.0300176	242.227	-0.388241	-1.3088	0.450729	264.725	0.00415959	1.00289	0.990393	242.227	-0.212962	-1.15907	0.793054	242.227	-0.659325	-1.57934	0.0638437
AR446_RS07050	uppP	V	undecaprenyl-diphosphate phosphatase	AR446_RS07050	114.801	-0.940211	-1.91881	0.0181389	114.801	-1.39774	-2.63489	0.000385788	114.801	-0.46918	-1.38432	0.308562	114.801	-0.513737	-1.42774	0.279002	114.801	-1.58075	-2.99125	0.0664201	114.801	-0.615671	-1.53227	0.327745	114.801	-8.37618	-332.262	0.66849	114.801	-0.5111	-1.42514	0.369356
AR446_RS08190		V	DUF262 domain-containing protein	AR446_RS08190	197.019	-0.319235	-1.24767	0.234049	197.019	-0.629254	-1.54676	0.00924868	197.019	-0.627967	-1.54539	0.0255137	197.019	-0.241006	-1.18182	0.434899	197.019	-0.495042	-1.40936	0.290275	205.27	-0.0646731	-1.04585	0.87058	289.866	0.357494	1.2812	0.577256	222.474	0.149412	1.10912	0.669101
AR446_RS08475	Z012_06715	V	FtsX-like permease family protein	AR446_RS08475	2.57763	-4.39952	-21.1051	0.436203	12.4574	1.99253	3.97935	0.152133	2.57763	-4.03575	-16.4014	0.513774	10.2401	1.8267	3.54724	0.243616	2.57763	-3.5747	-11.915	0.726509	36.6215	3.58434	11.9948	0.00677727	2.57763	-3.52547	-11.5152	0.824733	22.0752	2.96965	7.83345	0.0323188

## Sheet: Table_S4
Table S4 C. coli HC2-48 differentially expressed genes (≥1.5 or ≤ -1.5 fold-change) at all incubation times {0 h, 30 min (0.5 h), 24 h, 48 h} at 4oC in MHB as compared to MHB at 42oC.
Table lists differentially-expressed genes not mentioned in Table 2.
Functional group	Upregulated genes	Downregulated genes
Energy production/ conversion	AR446_RS04030 / hypothetical protein
	oorC / 2-oxoacid:acceptor oxidoreductase family protein
	nuoI / NADH-quinone oxidoreductase subunit NuoI
Cell cycle control, cell division, chromosome partitioning	ftsK / DNA translocase FtsK
Amino acid transport/ metabolism	livF / ABC transporter ATP-binding protein	hisF2 / imidazole glycerol phosphate synthase subunit HisF
	aroA / 3-phosphoshikimate 1-carboxyvinyltransferase	AR446_RS06765 / DMT family transporter
	dapE / succinyl-diaminopimelate desuccinylase
	hisH_1 / imidazole glycerol phosphate synthase subunit HisH
	putP / sodium/proline symporter PutP
	trpA / tryptophan synthase subunit alpha
	trpB / tryptophan synthase subunit beta
	AR446_RS05150 / hypothetical protein
Nucleotide transport/ metabolism	nrdA / ribonucleoside-diphosphate reductase subunit alpha	folD / bifunctional methylenetetrahydrofolate dehydrogenase/methenyltetrahydrofolate cyclohydrolase FolD
Carbohydrate transport/ metabolism	tkt / transketolase	prpB / methylisocitrate lyase
Coenzyme transport/ metabolism	tal / transaldolase	ygfA / 5-formyltetrahydrofolate cyclo-ligase
	bioB / biotin synthase	moeA / molybdopterin molybdotransferase MoeA
	hemC / hydroxymethylbilane synthase
	speA / biosynthetic arginine decarboxylase
Lipid transport/ metabolism	accA / acetyl-CoA carboxylase carboxyl transferase subunit alpha	sbmA / putative transporter
		plsY / glycerol-3-phosphate 1-O-acyltransferase PlsY
Translation, ribosomal structure/ biogenesis	pnp / polyribonucleotide nucleotidyltransferase	rpmI / 50S ribosomal protein L35
	leuS / leucine--tRNA ligase
	infC / translation initiation factor IF-3
	trmA / tRNA (uridine(54)-C5)-methyltransferase TrmA
	mnmC / bifunctional tRNA (5-methylaminomethyl-2-thiouridine)(34)-methyltransferase MnmD/FAD-dependent 5-carboxymethylaminomethyl-2 thiouridine(34) oxidoreductase MnmC
Transcription	parB / ParB/RepB/Spo0J family partition protein	nusA / transcription termination/antitermination protein NusA
Replication, recombination and repair	addA / RecB-like helicase
	ssb / single-stranded DNA-binding protein
	AR446_RS08195 / Eco57I restriction-modification methylase domain-containing protein
	Mug / DNA-deoxyinosine glycosylase
	AR446_RS04310 / DUF342 domain-containing protein
Cell wall/membrane/envelope biogenesis	lptD / LPS-assembly protein LptD	AR446_RS01855 / EexN family lipoprotein
	AR446_RS02055/ M23 family metallopeptidase	cfa / class I SAM-dependent methyltransferase
	mltD / lytic transglycosylase domain-containing protein	spr7 / SH3 domain-containing protein
	tolA / TonB C-terminal domain-containing protein	racD / aspartate/glutamate racemase family protein
		lpoB / penicillin-binding protein activator LpoB
	murE / UDP-N-acetylmuramoyl-L-alanyl-D-glutamate--2, 6-diaminopimelate ligase
Cell motility		flgP / flagellar assembly lipoprotein FlgP
Post-translational modification, protein turnover, and chaperones	djlA / DnaJ family molecular chaperone	AR446_RS03140 / adenylosuccinate lyase
Inorganic ion transport and metabolism	AR446_RS07735 / cation:proton antiporter
	AR446_RS08355 / bacteriohemerythrin
Secondary metabolites biosynthesis/transport/catabolism	iamA / ATP-binding cassette domain-containing protein
	mlaB / ABC transporter permease
Function unknown	pbuO / NCS2 family permease	AR446_RS00350 (hbpS) / DUF336 domain-containing protein
	AR446_RS02835 / hypothetical protein	AR446_RS01450 / hypothetical protein
	AR446_RS04795 / hypothetical protein	AR446_RS04650 / DUF4149 domain-containing protein
	amaA / AI-2E family transporter	AR446_RS04830 / DUF2972 domain-containing protein
	jag / Jag N-terminal domain-containing protein	yigZ / YigZ family protein
	AR446_RS05495 / hypothetical protein	AR446_RS06395 / sulfite exporter TauE/SafE family protein
	lptA / lipopolysaccharide transport periplasmic protein LptA	tctC / tripartite tricarboxylate transporter substrate binding protein
		AR446_RS08530 / hypothetical protein
		prpD / 2-methylcitrate dehydratase
		bax / glucosaminidase domain-containing protein
Intracellular trafficking, secretion, vesicular transport	AR446_RS01885 / MotA/TolQ/ExbB proton channel family protein	shlA / filamentous hemagglutinin N-terminal domain-containing protein
Defense mechanism	AR446_RS03050 / N-6 DNA methylase

## Sheet: Table_S5
Table S5 C. coli HC2-48 which were significantly expressed at all incubation times at 4oC in chicken juice (CJ) as compared to the control (microaerobic conditions in MHB at 42oC).
Table lists differentially-expressed genes not included in Table 2.
Functional Group	Upregulated genes	Downregulated genes
Energy production/ conversion	nrfH / cytochrome c nitrite reductase small subunit	trxB / thioredoxin-disulfide reductase
	nuoL / NADH-quinone oxidoreductase subunit L	hydD / HyaD/HybD family hydrogenase maturation endopeptidase
Coenzyme transport and metabolism		metK / methionine adenosyltransferase
Translation, ribosomal structure	rplJ / 50S ribosomal protein L10	prfA / peptide chain release factor 1
	rplA / 50S ribosomal protein L1
	thrS / threonine--tRNA ligase
Cell motility		flgI / flagellar basal body P-ring protein FlgI
		flgC / flagellar basal body rod protein FlgC
		flaB / flagellin A
		fliK / flagellar hook-length control protein FliK
Inorganic ion transport and metabolism		zupT / zinc transporter ZupT
Function unknown		obgE / GTPase ObgE
Intracellular trafficking, secretion, vesicular transport	tatC / twin-arginine translocase subunit TatC

## Sheet: Table_S6
Table S6: Differentially expressed genes in C. jejuni OD2-67 at one or more incubation times in MHB or CJ at 4oC as compared to 42oC. Upregulated fold-change values are highlighted in green, significant downregulated values are highlighted in orange, and significant FDR values are highlighted in blue.
Name	gene name from eggNoG 5	COG group from eggNoG 5	product	locus_tag	Cj67_MHB_0h / Cj67_42				Cj67_MHB_0.5h / Cj67_42				Cj67_MHB_24h / Cj67_42				Cj67_MHB_48h / Cj67_42				Cj67_CJ_0h / Cj67_42				Cj67_CJ_0.5h / Cj67_42				Cj67_CJ_24h / Cj67_42				Cj67_CJ_48h / Cj67_42
					Max group mean	Log₂ fold change	Fold change	FDR p-value	Max group mean	Log₂ fold change	Fold change	FDR p-value	Max group mean	Log₂ fold change	Fold change	FDR p-value	Max group mean	Log₂ fold change	Fold change	FDR p-value	Max group mean	Log₂ fold change	Fold change	FDR p-value	Max group mean	Log₂ fold change	Fold change	FDR p-value	Max group mean	Log₂ fold change	Fold change	FDR p-value	Max group mean	Log₂ fold change	Fold change	FDR p-value
gltD	gltD	C	glutamate synthase subunit beta	A0W68_RS00040	349.777	-0.921015	-1.89345	7.0077e-08	349.777	-1.01055	-2.01468	1.25058e-08	349.777	-0.92784	-1.90243	2.93389e-08	349.777	-0.7674	-1.7022	2.0594e-05	349.777	-0.542946	-1.45694	0.0346151	349.777	-0.738563	-1.66851	0.000314962	349.777	-1.01565	-2.02181	5.76202e-07	349.777	-0.96905	-1.95755	4.74899e-05
dsbI	dsbI	C	disulfide bond formation protein DsbI	A0W68_RS00080	404.469	0.221468	1.16592	0.286409	332.58	-0.143844	-1.10485	0.532679	332.58	-0.127675	-1.09253	0.567337	333.699	-0.0297598	-1.02084	0.9011	490.976	0.661912	1.58218	0.00144785	432.081	0.245476	1.18548	0.263642	354.311	-0.0181387	-1.01265	0.941117	470.102	0.500258	1.41447	0.0181658
A0W68_RS00095	A0W68_RS00095	C	cytochrome-c peroxidase	A0W68_RS00095	458.256	0.817846	1.76277	0.000110772	461.955	0.759868	1.69334	0.000464315	511.048	0.920759	1.89311	6.54054e-06	509.013	0.995494	1.99376	1.79719e-06	319.677	0.459133	1.37472	0.141841	491.426	0.847019	1.79878	0.000223679	504.961	0.908762	1.87743	5.58226e-05	312.696	0.328312	1.25554	0.296342
A0W68_RS00230	A0W68_RS00230	C	c-type cytochrome	A0W68_RS00230	418.939	-0.158979	-1.1165	0.49956	418.939	-0.437546	-1.3543	0.0288094	418.939	-0.360217	-1.28362	0.0623564	418.939	-0.168502	-1.12389	0.468034	451.547	0.208294	1.15532	0.447482	418.939	-0.600962	-1.51673	0.0057067	418.939	-0.564665	-1.47904	0.0102808	418.939	-0.1609	-1.11798	0.552361
A0W68_RS00390	lutB	C	iron-sulfur cluster-binding protein	A0W68_RS00390	1444.99	0.40464	1.32376	0.00878855	1261.38	0.139139	1.10125	0.458162	1422.96	0.32804	1.25531	0.0350977	1484.56	0.469829	1.38495	0.00198574	1871.54	0.938767	1.91689	1.51062e-10	1210.26	0.0777471	1.05537	0.681185	1359	0.26752	1.20374	0.121968	1846.77	0.820544	1.76607	3.51025e-08
A0W68_RS00395	lutA	C	(Fe-S)-binding protein	A0W68_RS00395	1234.11	0.701911	1.62666	3.00305e-05	1144.63	0.523839	1.43778	0.00334426	1273.3	0.692599	1.61619	3.28345e-05	1212.73	0.702892	1.62776	3.89928e-05	1483.16	1.12785	2.18532	1.97077e-10	898.334	0.172574	1.12707	0.435945	883.007	0.170321	1.12531	0.460934	1337.64	0.879906	1.84026	1.72686e-06
A0W68_RS00400	lldP	C	L-lactate permease	A0W68_RS00400	1402.07	1.69952	3.24793	0	1080.25	1.25384	2.38475	0	1273.71	1.50659	2.84138	0	1379.43	1.70222	3.254	0	1354.96	1.81094	3.50872	0	1066.08	1.23295	2.35047	0	959.096	1.10297	2.14796	2.27852e-12	1364.58	1.72216	3.29931	0
A0W68_RS00425	cydA	C	cytochrome ubiquinol oxidase subunit I	A0W68_RS00425	117.619	0.0174966	1.0122	0.956914	123.249	0.0154384	1.01076	0.968174	132.067	0.130171	1.09442	0.660903	123.398	0.112852	1.08136	0.716863	156.255	0.587637	1.50278	0.0756433	141.023	0.207766	1.1549	0.513087	128.734	0.098923	1.07097	0.770951	192.863	0.792004	1.73148	0.00613115
cydB	cydB	C	cytochrome d ubiquinol oxidase subunit II	A0W68_RS00430	88.4419	-0.794446	-1.73441	0.012287	88.4419	-1.00635	-2.00883	0.0023343	88.4419	-0.432092	-1.34919	0.183662	88.4419	-0.857793	-1.81226	0.00955321	116.118	0.491932	1.40633	0.325401	88.4419	-0.688382	-1.61148	0.124114	88.4419	-0.846367	-1.79797	0.0579858	88.4419	-0.194288	-1.14416	0.722934
A0W68_RS00525	atpB'	C	F0F1 ATP synthase subunit B'	A0W68_RS00525	586.727	0.138714	1.10092	0.632874	533.47	-0.0679957	-1.04826	0.813091	594.613	0.103557	1.07442	0.704405	539.943	0.045073	1.03174	0.879821	510.915	-0.326278	-1.25377	0.408988	841.663	0.587589	1.50273	0.0181673	615.773	0.159623	1.117	0.592973	533.71	0.0640844	1.04542	0.853906
A0W68_RS00530	atpF	C	F0F1 ATP synthase subunit B	A0W68_RS00530	217.225	0.599625	1.51532	0.10018	247.078	0.715446	1.64199	0.0482075	205.031	0.462042	1.37749	0.209511	217.225	0.625613	1.54287	0.0902354	160.537	0.323963	1.25176	0.580724	229.156	0.604261	1.5202	0.182653	249.861	0.751398	1.68342	0.0574679	184.251	0.423101	1.34081	0.444087
atpA	atpA	C	F0F1 ATP synthase subunit alpha	A0W68_RS00540	1485.13	-0.41898	-1.33698	0.00487919	1485.13	-0.786276	-1.72462	1.46911e-08	1485.13	-0.705109	-1.63027	2.69189e-07	1485.13	-0.484613	-1.39921	0.00100945	1485.13	-0.107381	-1.07727	0.582593	1485.13	-0.468925	-1.38408	0.0023696	1485.13	-0.57456	-1.48922	0.000132806	1485.13	-0.191532	-1.14198	0.302223
A0W68_RS00555	atpC	C	F0F1 ATP synthase subunit epsilon	A0W68_RS00555	775.993	-0.54131	-1.45529	0.010779	775.993	-0.841404	-1.79179	6.48166e-05	775.993	-0.752255	-1.68442	0.000135245	775.993	-0.535584	-1.44953	0.0145266	775.993	-0.313014	-1.2423	0.355306	775.993	-0.434222	-1.35118	0.089766	775.993	-0.808713	-1.75165	0.00113823	775.993	-0.394857	-1.31481	0.194044
trxB	trxB	C	thioredoxin-disulfide reductase	A0W68_RS00745	1386.32	-1.06468	-2.09171	6.25167e-14	1386.32	-1.0943	-2.13509	5.96031e-14	1386.32	-1.00776	-2.01079	7.94133e-13	1386.32	-0.844646	-1.79582	1.01155e-08	1386.32	-0.473236	-1.38822	0.0135059	1386.32	-0.65136	-1.57065	5.51978e-05	1386.32	-0.576024	-1.49073	0.00046085	1386.32	-0.460404	-1.37593	0.0118708
sodB	sodB	C	superoxide dismutase [Fe]	A0W68_RS00860	1321.37	0.138879	1.10105	0.511508	1179.07	-0.0949457	-1.06803	0.645893	1233.48	-0.0148508	-1.01035	0.944867	1330.26	0.174768	1.12878	0.37621	1477.75	0.4612	1.37669	0.0203561	1500.49	0.251046	1.19007	0.201276	1369.06	0.141391	1.10297	0.510986	1757.02	0.611855	1.52822	0.000814875
A0W68_RS01275	bisC	C	molybdopterin guanine dinucleotide-containing S/N-oxide reductase	A0W68_RS01275	1181.13	0.0447541	1.03151	0.814405	1097.78	-0.283775	-1.21738	0.067378	1097.78	-0.118726	-1.08578	0.499402	1112.89	-0.0148803	-1.01037	0.939667	1643.89	0.682714	1.60516	1.86998e-06	1097.78	-0.577222	-1.49197	8.03737e-05	1097.78	-0.610333	-1.52661	2.45714e-05	1538.65	0.488272	1.40276	0.00131022
A0W68_RS01280	napC	C	cytochrome c3 family protein	A0W68_RS01280	618.655	0.692066	1.6156	0.00190238	539.955	0.426264	1.34375	0.0826809	532.33	0.420904	1.33877	0.0716213	547.326	0.541519	1.4555	0.0216989	966.339	1.49544	2.81949	6.26051e-11	561.252	0.480081	1.39482	0.0683902	553.744	0.483227	1.39787	0.0662589	855.972	1.22161	2.33207	2.09401e-07
A0W68_RS01605	fdxA	C	4Fe-4S binding protein	A0W68_RS01605	6366.55	0.103704	1.07453	0.596485	8318.79	0.420092	1.33801	0.00625601	7630.06	0.310443	1.24009	0.0456511	6663.79	0.195748	1.14532	0.252744	5680.35	-0.662238	-1.58254	0.000139489	6728.58	0.112324	1.08097	0.549409	6437.7	0.0711419	1.05055	0.713241	5680.35	-0.495785	-1.41009	0.00445912
A0W68_RS01710	fdxB	C	YfhL family 4Fe-4S dicluster ferredoxin	A0W68_RS01710	417.165	0.760624	1.69422	0.0487291	440.344	0.768637	1.70366	0.0507162	366.845	0.521074	1.43502	0.188044	489.774	1.01782	2.02486	0.00647935	346.323	0.651489	1.57079	0.274991	442.033	0.771141	1.70662	0.0990545	327.172	0.360576	1.28394	0.510986	394.615	0.740307	1.67053	0.167559
A0W68_RS01730	ccpA	C	cytochrome-c peroxidase	A0W68_RS01730	924.742	1.0092	2.01279	1.32868e-09	925.181	0.940358	1.919	3.73112e-08	869.056	0.865195	1.82159	2.86691e-07	912.994	1.01692	2.0236	2.11886e-09	913.403	1.15207	2.22233	5.60673e-10	1109.97	1.20114	2.29921	2.3839e-12	1086.61	1.19301	2.2863	4.31103e-12	908.804	1.04581	2.06452	2.21728e-08
ccoG	ccoG	C	cytochrome c oxidase accessory protein CcoG	A0W68_RS01780	139.679	0.774197	1.71024	0.00698175	131.382	0.616194	1.53283	0.0430247	157.589	0.893901	1.85819	0.00106227	138.682	0.789912	1.72897	0.00681158	78.2778	-0.443825	-1.36021	0.438349	156.87	0.869405	1.82691	0.00540879	141.793	0.746325	1.67751	0.0208475	81.6288	0.0614636	1.04352	0.897603
msrP	msrP	C	protein-methionine-sulfoxide reductase catalytic subunit MsrP	A0W68_RS01830	250.412	-1.05869	-2.08304	1.29701e-06	250.412	-1.2531	-2.38353	6.26437e-08	250.412	-1.35758	-2.56256	7.50251e-11	250.412	-1.07156	-2.1017	3.30776e-06	250.412	-0.876708	-1.83618	0.0168381	250.412	-0.812563	-1.75633	0.00359984	250.412	-1.23007	-2.34579	1.44584e-05	250.412	-0.896053	-1.86097	0.00837845
A0W68_RS01975	frdC	C	fumarate reductase cytochrome b subunit	A0W68_RS01975	2055.6	0.885295	1.84714	2.83726e-09	1824.88	0.644061	1.56272	4.69799e-05	2109.28	0.868063	1.82521	5.78567e-09	1965.11	0.84654	1.79818	2.83088e-08	2226.91	1.16163	2.2371	2.41912e-13	1300.56	0.153701	1.11242	0.44827	1440.96	0.324138	1.25192	0.0801406	2443.68	1.19662	2.29203	1.05646e-14
A0W68_RS01980	frdA	C	fumarate reductase flavoprotein subunit	A0W68_RS01980	3344.99	0.00695201	1.00483	0.971129	3280.73	-0.0904837	-1.06473	0.604761	3317.13	-0.0595546	-1.04214	0.731484	3434.21	0.0711476	1.05055	0.687429	4144.3	0.477131	1.39197	0.00100263	3191.49	-0.611906	-1.52828	6.31583e-06	3191.49	-0.473942	-1.3889	0.00081202	3694.7	0.212457	1.15866	0.191588
A0W68_RS02125	A0W68_RS02125	C	FAD-binding protein	A0W68_RS02125	471.925	-0.707543	-1.63302	6.10574e-06	471.925	-0.721427	-1.64881	6.56939e-06	471.925	-0.604163	-1.5201	0.000116131	471.925	-0.624192	-1.54135	0.000124156	471.925	-0.187032	-1.13842	0.435757	471.925	-1.09216	-2.13193	1.92643e-10	471.925	-1.55056	-2.92931	0	471.925	-0.376599	-1.29828	0.071488
A0W68_RS02130	A0W68_RS02130	C	succinate dehydrogenase/fumarate reductase iron-sulfur subunit	A0W68_RS02130	216.727	-0.393674	-1.31373	0.117525	216.727	-0.652582	-1.57198	0.00850582	216.727	-0.758641	-1.6919	0.000637417	216.727	-0.595255	-1.51074	0.016045	223.425	0.144056	1.10501	0.694081	216.727	-0.793866	-1.73371	0.00566527	216.727	-0.902611	-1.86945	0.00183271	253.874	0.229141	1.17214	0.494959
aldA	aldA	C	aldehyde dehydrogenase	A0W68_RS02400	205.846	-0.752289	-1.68446	0.000243377	205.846	-1.03735	-2.05245	6.62648e-07	205.846	-0.953638	-1.93675	8.60218e-07	205.846	-0.828209	-1.77548	8.71787e-05	205.846	-0.960037	-1.94536	0.00283386	205.846	-0.700249	-1.62479	0.00498076	205.846	-1.08596	-2.12279	1.28848e-05	205.846	-0.949012	-1.93055	0.00159625
A0W68_RS02595	mdh	C	malate dehydrogenase	A0W68_RS02595	836.31	0.571659	1.48623	0.00133791	701.214	0.24802	1.18758	0.236597	800.882	0.454798	1.37059	0.0114924	763.645	0.466729	1.38197	0.012583	918.313	0.867372	1.82434	8.4977e-06	587.459	-0.00903329	-1.00628	0.973638	734.497	0.335687	1.26198	0.113621	860.024	0.673803	1.59527	0.000909791
sucD	sucD	C	succinate--CoA ligase subunit alpha	A0W68_RS02605	1896.54	-0.370134	-1.29247	0.0177485	1896.54	-0.739553	-1.66966	2.84596e-07	1896.54	-0.561345	-1.47564	0.000106677	1896.54	-0.379485	-1.30088	0.0155842	2177.22	0.299324	1.23057	0.102816	1896.54	-0.704503	-1.62958	4.31442e-06	1896.54	-0.665303	-1.5859	1.55991e-05	1896.54	-0.0210189	-1.01468	0.915317
A0W68_RS02615	oorA	C	2-oxoglutarate synthase subunit alpha	A0W68_RS02615	1796.42	0.108498	1.07811	0.573386	1597.48	-0.232202	-1.17463	0.165456	1640.85	-0.0766173	-1.05454	0.684385	1728.37	0.0790094	1.05629	0.673399	2690.92	0.852447	1.80556	3.93011e-09	1597.48	-0.318045	-1.24664	0.0545976	1597.48	-0.321378	-1.24952	0.0526792	2429.72	0.606149	1.52219	7.90698e-05
A0W68_RS02620	oorB	C	2-oxoglutarate ferredoxin oxidoreductase subunit beta	A0W68_RS02620	2060.61	-0.394265	-1.31427	0.0104686	2060.61	-0.796714	-1.73714	2.19506e-08	2060.61	-0.696095	-1.62011	7.15374e-07	2060.61	-0.462524	-1.37795	0.00232648	2272.55	0.241467	1.18219	0.207774	2060.61	-0.561204	-1.4755	0.000325299	2060.61	-0.721824	-1.64927	2.10147e-06	2060.61	-0.012361	-1.0086	0.949771
A0W68_RS03745	katA	C	catalase	A0W68_RS03745	136.736	-0.331649	-1.25845	0.212121	150.467	0.00769283	1.00535	0.986064	139.615	-0.0852113	-1.06084	0.76655	136.736	-0.0963766	-1.06908	0.739002	136.736	-0.641167	-1.55959	0.10249	136.736	-1.03185	-2.04464	0.00054441	136.736	-0.584714	-1.49974	0.0518847	136.736	-0.496171	-1.41047	0.175037
napA	napA	C	periplasmic nitrate reductase subunit alpha	A0W68_RS04175	4757.4	-0.200453	-1.14906	0.193335	4757.4	-0.551936	-1.46605	3.36266e-05	4757.4	-0.511341	-1.42537	0.000116131	4757.4	-0.270907	-1.20657	0.0648627	5815.96	0.390087	1.31047	0.0075586	4757.4	-0.636244	-1.55428	1.24318e-06	4757.4	-0.72117	-1.64852	2.35342e-08	5184.79	0.125351	1.09077	0.452695
napG	napG	C	ferredoxin-type protein NapG	A0W68_RS04180	4850.65	-0.650145	-1.56933	1.43591e-06	4850.65	-0.981943	-1.97512	8.34444e-14	4850.65	-0.953139	-1.93608	2.21607e-13	4850.65	-0.800676	-1.74192	2.18414e-09	4850.65	-0.0255258	-1.01785	0.892289	4850.65	-1.12014	-2.17369	0	4850.65	-1.08651	-2.12359	0	4850.65	-0.420954	-1.33881	0.00707212
napH	napH	C	quinol dehydrogenase ferredoxin subunit NapH	A0W68_RS04185	1077.46	-0.406477	-1.32545	0.0168058	1077.46	-0.814844	-1.75911	2.96076e-07	1077.46	-0.698635	-1.62297	6.49495e-06	1077.46	-0.685753	-1.60854	2.20064e-05	1211.38	0.269197	1.20514	0.224354	1077.46	-0.63883	-1.55707	0.000342783	1077.46	-0.68413	-1.60673	0.000117679	1207.16	0.165157	1.12129	0.452695
A0W68_RS04190	napB	C	nitrate reductase cytochrome c-type subunit	A0W68_RS04190	2787.5	-0.349794	-1.27438	0.0285835	2787.5	-0.607252	-1.52335	5.21186e-05	2787.5	-0.625994	-1.54327	1.61629e-05	2787.5	-0.503655	-1.4178	0.00105005	2872.31	0.143474	1.10456	0.492364	2787.5	-0.55066	-1.46476	0.000636434	2787.5	-0.399494	-1.31905	0.0167659	2914.69	0.0655938	1.04652	0.761779
A0W68_RS04440	acnB	C	bifunctional aconitate hydratase 2/2-methylisocitrate dehydratase	A0W68_RS04440	979.108	0.440348	1.35693	0.00324718	851.043	0.168662	1.12402	0.341197	898.411	0.261824	1.19899	0.0969021	995.451	0.490441	1.40487	0.00100622	1160.69	0.846777	1.79848	5.60622e-09	691.766	-0.134412	-1.09765	0.455324	702.215	-0.0877743	-1.06273	0.643887	999.979	0.532779	1.44671	0.000795248
A0W68_RS04535	cccE	C	hypothetical protein	A0W68_RS04535	141.114	1.50135	2.83107	0.0230092	182.916	1.80303	3.48953	0.00718156	142.478	1.46204	2.75498	0.0233867	95.7921	0.968343	1.95659	0.197646	81.6049	0.865267	1.82168	0.409104	152.013	1.52835	2.88455	0.0361512	171.316	1.72263	3.30038	0.0156316	146.817	1.60763	3.04751	0.0434891
A0W68_RS05340	cccB	C	c-type cytochrome	A0W68_RS05340	185.257	0.759606	1.69303	0.0815104	156.601	0.447483	1.36366	0.370317	169.781	0.579699	1.49454	0.186712	193.774	0.850182	1.80273	0.0499916	156.682	0.676694	1.59847	0.3099	185.794	0.69045	1.61379	0.197414	130.2	0.201644	1.15001	0.745496	164.435	0.647198	1.56612	0.298105
A0W68_RS05565	rdxB	C	NAD(P)H-dependent oxidoreductase	A0W68_RS05565	15.5838	1.11309	2.16308	0.480917	23.9566	1.65007	3.1385	0.255764	19.8556	1.41089	2.65901	0.322613	23.5754	1.726	3.3081	0.224747	6.84111	-0.4041	-1.32326	0.872537	6.84111	-0.602823	-1.51869	0.778044	14.7569	0.958428	1.94319	0.558287	50.5864	2.80354	6.98153	0.0428131
A0W68_RS05990	cccA	C	cytochrome c	A0W68_RS05990	5580.04	0.216534	1.16194	0.208567	4830.03	-0.0611535	-1.0433	0.744611	5139.87	0.0435592	1.03065	0.816414	5870.28	0.315897	1.24479	0.0518742	4611.25	0.10249	1.07362	0.625052	6823.53	0.43557	1.35244	0.00660385	7737.55	0.639478	1.55777	2.03032e-05	5943.9	0.369669	1.29206	0.0347456
A0W68_RS06060	ldh	C	L-lactate dehydrogenase	A0W68_RS06060	106.968	0.93324	1.90956	0.0201108	80.7142	0.457392	1.37306	0.33452	71.3904	0.296081	1.2278	0.538061	66.7843	0.280269	1.21442	0.585974	85.7776	0.773457	1.70936	0.207555	82.4293	0.484794	1.39939	0.377132	70.7442	0.287462	1.22049	0.62066	82.6735	0.621583	1.53856	0.301679
A0W68_RS06145	petC	C	c-type cytochrome	A0W68_RS06145	2966.49	-0.374303	-1.29621	0.0109748	2966.49	-0.598263	-1.51389	1.57459e-05	2966.49	-0.660076	-1.58017	8.85933e-07	2966.49	-0.456193	-1.37192	0.0015257	3470.93	0.326795	1.25422	0.0450479	2966.49	-0.524558	-1.43849	0.000314962	2966.49	-0.629818	-1.54737	8.61417e-06	3074.62	0.052885	1.03734	0.787981
A0W68_RS06150	petB	C	cytochrome bc complex cytochrome b subunit	A0W68_RS06150	2330.37	0.466235	1.3815	0.00149008	1884.01	0.0900346	1.0644	0.631454	2100.94	0.262277	1.19937	0.0929245	2259.68	0.448008	1.36416	0.00253602	3523.14	1.2235	2.33513	0	1861.79	0.0712099	1.0506	0.700389	1737.07	-0.00624327	-1.00434	0.980499	3236.66	1.00215	2.00298	4.18184e-13
A0W68_RS06220	A0W68_RS06220	C	isopenicillin N synthase family oxygenase	A0W68_RS06220	62.6241	-0.708727	-1.63436	0.0791034	62.6241	-0.256889	-1.1949	0.589468	62.6241	-0.66293	-1.58329	0.0828895	62.6241	-0.911845	-1.88145	0.0283809	62.6241	-0.350077	-1.27463	0.618177	62.6241	-0.725541	-1.65352	0.189853	62.6241	-1.16509	-2.24248	0.037328	62.6241	-0.280995	-1.21503	0.67573
A0W68_RS06245	atpB	C	F0F1 ATP synthase subunit A	A0W68_RS06245	471.958	1.21535	2.32197	6.0113e-07	346.011	0.697962	1.62221	0.0110266	406.994	0.947431	1.92844	0.000142859	374.825	0.909048	1.87781	0.000500608	458.713	1.33389	2.52081	3.74683e-06	431.56	1.01421	2.01979	0.000235492	337.048	0.680449	1.60264	0.0233126	442.649	1.18357	2.27139	4.8634e-05
A0W68_RS06295	A0W68_RS06295	C	plasminogen-binding N-terminal domain-containing protein	A0W68_RS06295	293.98	0.980806	1.97357	0.000488816	279.956	0.840566	1.79075	0.00432801	314.901	1.02568	2.03592	0.000171561	318.138	1.1207	2.17452	6.26918e-05	258.168	0.953057	1.93597	0.0093192	287.415	0.875995	1.83527	0.00570911	217.614	0.497658	1.41192	0.171626	211.125	0.564389	1.47876	0.201253
cybH	cybH	C	Ni/Fe-hydrogenase, b-type cytochrome subunit	A0W68_RS06550	1219.65	0.391527	1.31178	0.0289682	1206.99	0.306995	1.23713	0.102903	1280.07	0.406849	1.32579	0.0188751	1187.47	0.379148	1.30057	0.0373156	1696.54	1.02842	2.03979	3.31232e-09	1145.03	0.229223	1.1722	0.275485	1182.9	0.298712	1.23005	0.143247	1445.03	0.697997	1.62225	0.00019657
A0W68_RS06555	hydB	C	nickel-dependent hydrogenase large subunit	A0W68_RS06555	2453.22	0.174686	1.12872	0.292774	2172	-0.0704155	-1.05002	0.695687	2238.14	-0.0121239	-1.00844	0.947378	2436.34	0.190945	1.14151	0.237518	3169.18	0.70515	1.63031	3.58476e-07	2083.73	-0.165143	-1.12128	0.333492	2083.73	-0.262828	-1.19983	0.0995845	2768.98	0.411401	1.32998	0.00686837
A0W68_RS06560	hydA1	C	hydrogenase small subunit	A0W68_RS06560	2302.96	0.312165	1.24157	0.0455733	2155.62	0.147325	1.10751	0.41062	2222.34	0.206321	1.15374	0.204921	2399.08	0.39737	1.3171	0.00859729	2864.76	0.788088	1.72678	5.08793e-08	1974.75	0.0191949	1.01339	0.932597	2076.17	0.114012	1.08223	0.547893	2603.91	0.55136	1.46547	0.000354888
A0W68_RS06940	maeB	C	malate dehydrogenase	A0W68_RS06940	622.192	-0.459555	-1.37512	0.00679152	622.192	-0.782961	-1.72066	1.45946e-06	622.192	-0.737004	-1.66671	2.46491e-06	622.192	-0.447365	-1.36355	0.0100421	622.192	-0.147848	-1.10792	0.561606	622.192	-0.541404	-1.45539	0.0034988	622.192	-0.585125	-1.50017	0.00157499	622.192	-0.313572	-1.24278	0.154687
A0W68_RS07390	A0W68_RS07390	C	4Fe-4S dicluster domain-containing protein	A0W68_RS07390	165.483	0.626123	1.54341	0.0107088	149.1	0.406197	1.32519	0.129983	135.826	0.286893	1.22001	0.287211	145.939	0.471005	1.38608	0.070958	179.823	0.906211	1.87412	0.00191635	158.006	0.487826	1.40233	0.0882984	156.702	0.498439	1.41268	0.0814002	128.188	0.319473	1.24787	0.372134
A0W68_RS07595	A0W68_RS07595	C	DUF5644 domain-containing protein	A0W68_RS07595	84.4137	-0.0363554	-1.02552	0.93024	82.9915	-0.494195	-1.40853	0.183652	101.024	0.168253	1.1237	0.660264	82.9915	-0.074979	-1.05335	0.853035	82.9915	-1.85804	-3.62514	0.0103955	131.348	0.529003	1.44293	0.163943	123.51	0.462932	1.37834	0.242356	82.9915	-0.421665	-1.33947	0.452695
ccoN	ccoN	C	cytochrome-c oxidase, cbb3-type subunit I	A0W68_RS07745	2529.07	1.10816	2.15571	0	2164.22	0.813941	1.75801	5.20586e-09	2344.54	0.94443	1.92443	3.96373e-12	2474.61	1.10296	2.14795	0	3246.38	1.62931	3.09366	0	1936.24	0.651622	1.57093	8.58377e-06	1793.21	0.563487	1.47784	0.000185262	3157.13	1.4901	2.80908	0
fdhD	fdhD	C	formate dehydrogenase accessory sulfurtransferase FdhD	A0W68_RS07835	635.358	-0.431774	-1.34889	0.0224492	635.358	-0.637029	-1.55512	0.000553664	635.358	-0.635469	-1.55344	0.000268647	635.358	-0.502967	-1.41712	0.00801913	681.855	0.202066	1.15034	0.443464	635.358	-0.306313	-1.23654	0.17046	635.358	-0.415219	-1.3335	0.0543545	635.358	-0.649524	-1.56865	0.00699249
A0W68_RS07840	fdhC	C	formate dehydrogenase subunit gamma	A0W68_RS07840	2330.75	0.480211	1.39495	0.00142636	1934.86	0.142197	1.10358	0.447061	2175.08	0.326053	1.25358	0.0365371	2292.81	0.482748	1.3974	0.00148498	2906.82	0.959812	1.94506	6.02732e-11	2316.8	0.400361	1.31984	0.0123728	2225.29	0.364794	1.2877	0.0252634	2759.97	0.786029	1.72432	1.62085e-07
A0W68_RS07845	fdhB	C	4Fe-4S dicluster domain-containing protein	A0W68_RS07845	2316.33	-0.0417788	-1.02938	0.832909	2285.95	-0.296038	-1.22777	0.0724507	2285.95	-0.409483	-1.32821	0.00728177	2285.95	-0.10989	-1.07915	0.574094	3237.96	0.602448	1.51829	0.000195586	2285.95	-0.524091	-1.43803	0.00120622	2285.95	-0.579092	-1.49391	0.0003104	2777.44	0.282147	1.216	0.121013
A0W68_RS07850	fdhA	C	formate dehydrogenase subunit alpha	A0W68_RS07850	4612.75	-0.239954	-1.18096	0.109404	4612.75	-0.488745	-1.40322	0.000286798	4612.75	-0.461759	-1.37722	0.000552243	4612.75	-0.298031	-1.22947	0.039774	4995.31	0.215191	1.16086	0.191557	4612.75	-0.820595	-1.76613	1.17141e-10	4612.75	-0.870831	-1.82872	6.81618e-12	4612.75	-0.112464	-1.08107	0.506526
A0W68_RS08080	nuoN	C	NADH-quinone oxidoreductase subunit N	A0W68_RS08080	88.6134	1.12954	2.18789	0.00252231	68.7415	0.693473	1.61717	0.0949006	103.355	1.29737	2.45781	0.000276538	86.0562	1.11311	2.16311	0.00351829	98.1374	1.43403	2.702	0.00268853	92.0396	1.11071	2.15952	0.0124297	107.304	1.35428	2.5567	0.000654148	104.833	1.43024	2.69492	0.00192321
A0W68_RS08085	nuoM	C	NADH-quinone oxidoreductase subunit M	A0W68_RS08085	130.741	1.32072	2.49791	2.00906e-05	128.711	1.22821	2.34276	0.00012191	154.478	1.50719	2.84255	5.26501e-07	104.654	1.02569	2.03593	0.00187793	122.144	1.38103	2.60455	0.000968257	176.77	1.6825	3.20985	1.31172e-07	124.204	1.19638	2.29165	0.000587131	151.079	1.58846	3.00727	5.80899e-06
A0W68_RS08100	nuoJ	C	NADH-quinone oxidoreductase subunit J	A0W68_RS08100	149.815	0.708017	1.63356	0.108084	115.118	0.258536	1.19626	0.62877	167.485	0.814634	1.75885	0.0493357	117.45	0.383207	1.30424	0.455102	191.512	1.21905	2.32794	0.0257531	215.181	1.15598	2.22835	0.0146677	172.306	0.858624	1.81331	0.0957083	305.175	1.79093	3.46038	0.000112741
nuoH	nuoH	C	NADH-quinone oxidoreductase subunit NuoH	A0W68_RS08110	391.364	0.348646	1.27337	0.116933	294.64	-0.136171	-1.09898	0.606079	347.839	0.124164	1.08988	0.622581	395.661	0.390578	1.31092	0.0777558	301.326	0.132555	1.09623	0.681404	301.541	-0.0986284	-1.07075	0.732842	313.308	-0.0208715	-1.01457	0.942408	460.29	0.644298	1.56298	0.00816776
A0W68_RS08120	A0W68_RS08120	C	hypothetical protein	A0W68_RS08120	235.754	0.654249	1.5738	0.0327916	222.383	0.500372	1.41458	0.127292	240.387	0.628008	1.54543	0.0350977	217.84	0.566352	1.48078	0.0760977	155.721	0.216984	1.1623	0.681617	254.452	0.692172	1.61571	0.0404116	292.498	0.915537	1.88627	0.00442626	272.787	0.925176	1.89892	0.00969825
nuoD	nuoD	C	NADH dehydrogenase (quinone) subunit D	A0W68_RS08130	587.767	0.499084	1.41332	0.0061233	608.432	0.479436	1.3942	0.0103038	608	0.49349	1.40785	0.00567175	658.64	0.689499	1.61272	8.60102e-05	666.567	0.841358	1.79174	1.78832e-05	526.946	0.270245	1.20601	0.215032	593.994	0.465551	1.38084	0.0187378	520.499	0.38565	1.30645	0.0880164
A0W68_RS08135	nuoC	C	NADH-quinone oxidoreductase subunit C	A0W68_RS08135	432.823	-0.318905	-1.24738	0.143101	432.823	-0.472701	-1.38771	0.0268628	432.823	-0.381591	-1.30278	0.062653	432.823	-0.35404	-1.27813	0.106859	432.823	-0.427755	-1.34514	0.168493	432.823	-0.610705	-1.527	0.00994959	432.823	-0.68378	-1.60634	0.00392595	432.823	-0.214174	-1.16004	0.467767
A0W68_RS08140	nuoB	C	NADH-quinone oxidoreductase subunit B	A0W68_RS08140	756.757	-0.336253	-1.26247	0.109793	756.757	-0.427122	-1.34455	0.0409915	756.757	-0.485802	-1.40036	0.0117346	756.757	-0.15062	-1.11005	0.543249	756.757	-0.213981	-1.15988	0.487564	756.757	-0.838502	-1.78819	0.000195625	756.757	-0.682202	-1.60459	0.00279143	756.757	-0.00169393	-1.00117	0.995293
A0W68_RS08145	nuoA	C	NAD(P)H-quinone oxidoreductase subunit 3	A0W68_RS08145	218.741	1.97654	3.93547	0.000407864	249.121	2.09225	4.26413	0.000169556	256.928	2.15527	4.45453	7.14783e-05	222.238	2.02408	4.06733	0.000316037	174.76	1.80284	3.48907	0.0112268	233.606	1.99207	3.97807	0.001192	236.943	2.03496	4.09812	0.000910444	183.408	1.77382	3.41959	0.00959793
A0W68_RS08175	hdrC	C	FAD-binding oxidoreductase	A0W68_RS08175	68.2505	0.991236	1.98789	0.000826429	78.1562	1.11685	2.16873	0.000160757	71.3228	1.00049	2.00068	0.000540322	71.4679	1.08363	2.11937	0.000276911	68.64	1.15857	2.23236	0.00421784	72.6248	1.00834	2.0116	0.00208283	70.9738	0.997753	1.99689	0.00247081	58.9809	0.841209	1.79155	0.0471022
leuB	leuB	CE	3-isopropylmalate dehydrogenase	A0W68_RS08885	88.5343	-0.49584	-1.41014	0.143873	88.5343	-0.959944	-1.94524	0.00468349	88.5343	-1.05203	-2.07345	0.000429978	88.5343	-0.821075	-1.76672	0.0152237	100.199	0.278195	1.21268	0.59776	88.5343	-1.14872	-2.21717	0.0115107	88.5343	-1.40383	-2.64603	0.00283286	88.5343	-0.31302	-1.24231	0.560653
A0W68_RS01160	nifU	CO	iron-sulfur cluster assembly scaffold protein NifU	A0W68_RS01160	1036.43	-0.789583	-1.72857	1.4814e-07	1036.43	-0.940256	-1.91887	7.78353e-10	1036.43	-0.996068	-1.99456	8.09681e-12	1036.43	-0.948061	-1.92928	5.21021e-10	1036.43	-0.588758	-1.50395	0.00334936	1036.43	-0.76505	-1.69943	5.12158e-06	1036.43	-0.718766	-1.64577	2.01959e-05	1036.43	-0.523888	-1.43783	0.00686837
dsbD	dsbD	CO	protein-disulfide reductase DsbD	A0W68_RS02840	27.8954	2.44836	5.45794	0.00594149	18.678	1.79582	3.47213	0.0617502	21.184	2.00044	4.00122	0.0258591	26.2705	2.38404	5.21998	0.00917274	16.6658	1.83967	3.57928	0.112418	28.4579	2.38455	5.22182	0.011374	22.7416	2.08498	4.24268	0.0321982	23.987	2.26315	4.80037	0.0268512
A0W68_RS05765	trxC	CO	TlpA family protein disulfide reductase	A0W68_RS05765	336.882	-0.363908	-1.28691	0.156025	336.882	-0.457209	-1.37288	0.0775725	336.882	-0.238505	-1.17977	0.3672	336.882	-0.551774	-1.46589	0.0293236	336.882	-1.15052	-2.21994	0.00355132	336.882	-0.242947	-1.18341	0.43427	358.4	-0.0202187	-1.01411	0.951195	336.882	-1.1397	-2.20335	0.00184755
A0W68_RS06260	resA	CO	TlpA family protein disulfide reductase	A0W68_RS06260	190.681	0.228359	1.1715	0.570911	196.131	0.199387	1.14821	0.622112	191.47	0.179953	1.13285	0.639947	177.517	0.151375	1.11063	0.707063	156.021	-0.251661	-1.19058	0.676983	323.913	0.919944	1.89204	0.00683106	235.053	0.480518	1.39524	0.225629	156.021	-0.502797	-1.41696	0.385498
A0W68_RS08585	traF	CO	conjugal transfer protein TraF	A0W68_RS08585	142.406	1.46527	2.76115	0.0060044	131.838	1.28314	2.43368	0.0206325	170	1.66703	3.17561	0.00106029	126.615	1.32106	2.49849	0.016488	67.6155	0.549492	1.46357	0.553526	174.936	1.68437	3.214	0.00388725	147.862	1.46493	2.76051	0.0153117	91.2361	0.879819	1.84014	0.259213
nuoL	nuoL	CP	NADH-quinone oxidoreductase subunit L	A0W68_RS08090	194.746	0.500742	1.41494	0.0267668	136.554	-0.0807284	-1.05755	0.768419	174.445	0.287546	1.22056	0.22745	188.788	0.482083	1.39676	0.0370904	256.871	1.06049	2.08564	1.05512e-05	163.273	0.175139	1.12907	0.548048	206.383	0.535519	1.44946	0.0298948	285.272	1.11272	2.16253	1.47107e-06
A0W68_RS00335	flhG	D	P-loop NTPase	A0W68_RS00335	126.353	0.203335	1.15136	0.609417	152.635	0.406142	1.32514	0.259923	155.294	0.44639	1.36263	0.174858	162.586	0.592933	1.50831	0.0721913	108.091	0.139182	1.10128	0.804071	162.708	0.495917	1.41022	0.192117	165.033	0.538907	1.45287	0.154467	223.934	1.08874	2.12689	0.00239192
A0W68_RS00515	parA	D	ParA family protein	A0W68_RS00515	532.719	-0.306282	-1.23652	0.139517	532.719	-0.239907	-1.18092	0.284361	532.719	-0.391136	-1.31143	0.0427373	532.719	-0.117742	-1.08504	0.620783	532.719	-0.727958	-1.65629	0.00795818	532.719	-0.167577	-1.12317	0.492445	532.719	-0.204537	-1.15232	0.415085	532.719	-0.484758	-1.39935	0.0635534
A0W68_RS01335	mreB	D	rod shape-determining protein	A0W68_RS01335	1441.64	-0.689189	-1.61238	1.7754e-06	1441.64	-0.687122	-1.61007	2.83931e-06	1441.64	-0.611359	-1.5277	2.51256e-05	1441.64	-0.519969	-1.43392	0.000670538	1441.64	-0.44543	-1.36172	0.0166877	1441.64	-0.708088	-1.63364	5.2094e-06	1441.64	-0.67351	-1.59495	1.6084e-05	1441.64	-0.560374	-1.47465	0.00134018
A0W68_RS03060	engB	D	YihA family ribosome biogenesis GTP-binding protein	A0W68_RS03060	76.3867	-1.35369	-2.55565	0.00264114	76.3867	-1.94978	-3.86315	0.000286798	76.3867	-1.33889	-2.52956	0.00147131	76.3867	-1.21982	-2.32918	0.017227	76.3867	-2.84126	-7.16644	0.0364035	76.3867	-1.27258	-2.41594	0.0512409	76.3867	-3.00105	-8.00581	0.00142689	76.3867	-3.08833	-8.50511	0.0185718
ftsA	ftsA	D	cell division protein FtsA	A0W68_RS03265	441.027	0.282097	1.21596	0.156104	462.297	0.280558	1.21466	0.16769	465.547	0.305724	1.23604	0.108781	474.166	0.412806	1.33127	0.0306535	396.639	0.290044	1.22268	0.260756	597.729	0.649337	1.56845	0.000561028	545.104	0.538978	1.45294	0.00565815	404.618	0.219758	1.16454	0.384776
ftsW	ftsW	D	putative lipid II flippase FtsW	A0W68_RS05430	67.6102	0.725419	1.65338	0.0982223	76.7524	0.838124	1.78772	0.0552658	79.3114	0.901443	1.86793	0.027357	86.7348	1.11023	2.15879	0.00744207	48.7947	0.414907	1.33321	0.566942	75.7454	0.815668	1.76011	0.115418	69.1446	0.707001	1.63241	0.190774	68.0352	0.793491	1.73326	0.177677
pseA	pseA	D	pseudaminic acid biosynthesis protein PseA	A0W68_RS07085	1088.39	-0.384066	-1.30501	0.0170471	1088.39	-0.687609	-1.61061	5.35348e-06	1088.39	-0.609072	-1.52528	4.06201e-05	1088.39	-0.586069	-1.50115	0.00014204	1088.39	-0.354139	-1.27822	0.078022	1088.39	-0.468284	-1.38346	0.00555882	1088.39	-0.748731	-1.68031	3.47212e-06	1088.39	-0.526408	-1.44034	0.00426548
A0W68_RS07120	A0W68_RS07120	D	N-acetyl sugar amidotransferase	A0W68_RS07120	601.529	0.50469	1.41882	0.00635727	592.215	0.412684	1.33116	0.0326786	583.358	0.406023	1.32503	0.0286452	589.549	0.50186	1.41604	0.00744207	460.653	0.28075	1.21483	0.290331	687.582	0.626219	1.54351	0.0011459	684.12	0.641503	1.55995	0.000875504	569.209	0.486872	1.4014	0.027354
A0W68_RS08280	mrp	D	Mrp/NBP35 family ATP-binding protein	A0W68_RS08280	356.026	0.206215	1.15366	0.387025	379.311	0.228105	1.1713	0.338215	374.997	0.226683	1.17014	0.31269	412.125	0.443461	1.35986	0.0351552	418.153	0.598983	1.51465	0.0164831	361.06	0.155181	1.11356	0.554592	355.446	0.155153	1.11354	0.558287	512.307	0.792803	1.73244	0.000402854
A0W68_RS08430	A0W68_RS08430	D	argininosuccinate synthase	A0W68_RS08430	110.689	0.0695868	1.04942	0.856557	122.002	0.14033	1.10216	0.713143	108.578	-0.0125924	-1.00877	0.974072	128.735	0.313472	1.24269	0.377852	101.115	0.0569834	1.04029	0.911296	179.202	0.692172	1.61571	0.0404116	121.175	0.151062	1.11039	0.71888	109.038	0.109677	1.07899	0.842156
A0W68_RS09700	A0W68_RS09700	D	ParA family protein	A0W68_RS09700	402.797	-0.145895	-1.10642	0.595658	460.721	0.0634825	1.04499	0.812337	402.797	-0.164887	-1.12108	0.51867	402.797	-0.502736	-1.4169	0.0289855	402.797	-0.942714	-1.92214	0.00499566	417.335	-0.0808933	-1.05767	0.790073	402.797	-0.164691	-1.12093	0.563765	402.797	-0.674386	-1.59592	0.0295905
A0W68_RS06870	A0W68_RS06870	DJ	type II toxin-antitoxin system RelE/ParE family toxin	A0W68_RS06870	160.974	0.97236	1.96205	0.124009	203.045	1.23559	2.35477	0.0537145	215.315	1.33794	2.52791	0.0210685	149.722	0.893235	1.85734	0.189397	193.626	1.38988	2.62057	0.0765919	194.815	1.16973	2.24969	0.0928508	316.156	1.88848	3.70244	0.00250613	96.7656	0.298559	1.22992	0.770664
gltB	gltB	E	glutamate synthase large subunit	A0W68_RS00035	272.319	-0.38693	-1.30761	0.0164047	272.319	-0.551158	-1.46526	0.000393716	272.319	-0.540541	-1.45452	0.00032038	272.319	-0.442928	-1.35936	0.00576065	272.319	-0.118695	-1.08575	0.584054	272.319	-0.519916	-1.43387	0.00193312	272.319	-0.761796	-1.6956	2.44654e-06	272.319	-0.500837	-1.41503	0.00686133
aroQ	aroQ	E	type II 3-dehydroquinate dehydratase	A0W68_RS00350	998.812	0.781336	1.71872	0.000110245	1216.79	0.996519	1.99518	4.22655e-07	1150.52	0.930937	1.90651	1.51611e-06	1077.46	0.916807	1.88793	4.40549e-06	1053.11	1.01817	2.02534	1.10271e-05	1215.37	0.992809	1.99006	1.85964e-06	1369.35	1.18741	2.27744	3.70932e-09	1122.96	1.01179	2.01641	7.34189e-06
pfs	pfs	E	aminodeoxyfutalosine nucleosidase	A0W68_RS00600	745.027	-0.543031	-1.45703	0.00278097	745.027	-0.824315	-1.77069	3.86523e-06	745.027	-0.788343	-1.72709	3.17907e-06	745.027	-0.665549	-1.58617	0.000256661	745.027	-0.0777321	-1.05536	0.786044	745.027	-0.616494	-1.53315	0.00282763	745.027	-0.626338	-1.54364	0.00250613	745.027	-0.0664912	-1.04717	0.812185
A0W68_RS00765	yfdZ	E	LL-diaminopimelate aminotransferase	A0W68_RS00765	370.006	0.456679	1.37238	0.0293169	375.962	0.410203	1.32887	0.0581337	356.971	0.350538	1.27504	0.0964619	395.071	0.577402	1.49216	0.00489777	351.736	0.544401	1.45842	0.0363911	351.791	0.312511	1.24187	0.204406	359.294	0.365508	1.28834	0.131531	418.336	0.695424	1.61936	0.00312602
A0W68_RS01100	argD	E	aspartate aminotransferase family protein	A0W68_RS01100	113.414	-0.672686	-1.59404	0.0169221	113.414	-0.601589	-1.51739	0.0438195	113.414	-0.509849	-1.4239	0.065783	113.414	-0.417041	-1.33519	0.17834	113.414	-0.219278	-1.16415	0.663074	113.414	-0.791465	-1.73083	0.0235789	126.713	0.0502454	1.03544	0.894493	113.414	-1.39287	-2.626	0.00520847
nifS	nifS	E	cysteine desulfurase, NifS family	A0W68_RS01165	876.843	-0.712962	-1.63917	2.4424e-06	876.843	-0.734446	-1.66376	1.96664e-06	876.843	-0.778316	-1.71513	1.44709e-07	876.843	-0.695954	-1.61995	7.77396e-06	876.843	-0.355913	-1.27979	0.0909808	876.843	-0.825725	-1.77242	6.20953e-07	876.843	-0.99239	-1.98948	1.67355e-09	876.843	-0.492984	-1.40735	0.0104645
lysA	lysA	E	diaminopimelate decarboxylase	A0W68_RS01510	320.616	-0.342393	-1.26786	0.100809	320.616	-0.312048	-1.24147	0.151225	320.616	-0.323761	-1.25159	0.109147	320.616	-0.221564	-1.166	0.331076	320.616	-0.946904	-1.92773	0.000876412	320.616	-0.203638	-1.1516	0.412417	320.616	-0.154886	-1.11333	0.557629	320.616	-0.515824	-1.42981	0.0549823
A0W68_RS01525	hisC	E	histidinol-phosphate transaminase	A0W68_RS01525	165.302	0.433014	1.35005	0.138965	221.82	0.787479	1.72606	0.00366802	185.859	0.547711	1.46176	0.0439311	165.7	0.462596	1.37802	0.116711	117.367	0.0597033	1.04225	0.900999	197.27	0.616122	1.53275	0.0453761	182.393	0.525678	1.43961	0.103984	121.315	0.0487828	1.03439	0.915317
serC	serC	E	phosphoserine transaminase	A0W68_RS01570	300.247	-0.392871	-1.313	0.0706934	300.247	-0.549612	-1.46369	0.0108706	300.247	-0.593324	-1.50872	0.00272957	300.247	-0.354353	-1.27841	0.114161	300.247	-0.145778	-1.10633	0.655448	300.247	-0.138944	-1.1011	0.595727	300.247	-0.315971	-1.24485	0.227082	300.247	-0.589755	-1.50499	0.0414204
trpB	trpB	E	tryptophan synthase subunit beta	A0W68_RS01680	96.654	0.631846	1.54955	0.0815104	84.3007	0.364973	1.28786	0.378624	101.705	0.651047	1.57031	0.0609933	80.7843	0.399316	1.31888	0.318866	101.165	0.8567	1.81089	0.0845601	59.777	-0.223803	-1.16781	0.670454	59.777	-0.213152	-1.15922	0.697793	156.007	1.38149	2.60536	0.000864549
A0W68_RS01960	aroE	E	shikimate dehydrogenase	A0W68_RS01960	159.591	0.00584989	1.00406	0.988886	152.377	-0.380508	-1.3018	0.25921	163.284	-0.0155776	-1.01086	0.966751	167.191	0.0991174	1.07112	0.775516	152.377	-0.173587	-1.12786	0.746602	281.227	0.750863	1.6828	0.0136288	194.571	0.242595	1.18312	0.527887	187.791	0.302	1.23285	0.462611
A0W68_RS02730	proA	E	glutamate-5-semialdehyde dehydrogenase	A0W68_RS02730	115.143	0.577171	1.49192	0.0772675	124.536	0.620522	1.53743	0.0590213	114.245	0.511561	1.42559	0.108781	125.525	0.727687	1.65598	0.0224523	78.309	0.182117	1.13455	0.746602	96.5339	0.251204	1.1902	0.548048	102.748	0.363613	1.28664	0.383871	99.4496	0.426999	1.34443	0.385793
A0W68_RS02870	A0W68_RS02870	E	hypothetical protein	A0W68_RS02870	79.566	0.737936	1.66779	0.0675587	98.9823	0.98268	1.97613	0.012177	89.5638	0.854438	1.80805	0.0242849	85.6313	0.869698	1.82728	0.0295671	62.6261	0.552146	1.46627	0.396232	84.7526	0.755893	1.68868	0.120737	65.7366	0.412767	1.33124	0.460934	52.0023	0.186142	1.13772	0.787981
glnA	glnA	E	type I glutamate--ammonia ligase	A0W68_RS03285	481.758	0.218684	1.16367	0.280002	457.703	0.0753265	1.0536	0.725827	446.809	0.0556099	1.0393	0.796557	439.616	0.112844	1.08136	0.608927	599.326	0.694548	1.61838	0.00043852	396.899	-0.222488	-1.16674	0.322583	396.899	-0.159738	-1.11708	0.495489	537.343	0.438107	1.35483	0.038195
A0W68_RS03455	A0W68_RS03455	E	HAD-IB family hydrolase	A0W68_RS03455	51.9025	-2.18511	-4.54762	0.000141394	51.9025	-2.41916	-5.34859	0.000289101	51.9025	-1.30415	-2.46938	0.00872809	51.9025	-1.24423	-2.36892	0.0373156	51.9025	-2.38538	-5.22482	0.0954754	51.9025	-1.15968	-2.23408	0.131071	51.9025	-0.992841	-1.9901	0.197045	51.9025	-2.63231	-6.20016	0.0553476
cysE	cysE	E	serine O-acetyltransferase	A0W68_RS04090	214.098	-0.393741	-1.3138	0.18826	214.098	-0.58277	-1.49772	0.0503401	214.098	-0.692254	-1.61581	0.00910601	214.098	-0.270014	-1.20582	0.41155	214.098	-0.901921	-1.86855	0.0765919	214.098	-1.02701	-2.0378	0.0034988	214.098	-0.873296	-1.83184	0.0131976	214.098	-0.418814	-1.33683	0.383347
A0W68_RS04305	dapA	E	4-hydroxy-tetrahydrodipicolinate synthase	A0W68_RS04305	1079.18	-0.892279	-1.85611	2.28121e-09	1079.18	-1.06317	-2.08952	3.33777e-12	1079.18	-0.963367	-1.94986	5.36405e-11	1079.18	-0.759255	-1.69262	1.16183e-06	1079.18	-0.640122	-1.55846	0.00149827	1079.18	-0.83361	-1.78214	7.15674e-07	1079.18	-0.928751	-1.90363	3.19377e-08	1079.18	-0.592807	-1.50818	0.00229349
A0W68_RS04335	thrC	E	threonine synthase	A0W68_RS04335	145.255	-0.031173	-1.02184	0.919386	142.298	-0.751732	-1.68381	0.00233094	142.298	-0.358133	-1.28177	0.147857	142.298	-0.461582	-1.37705	0.0730396	172.843	0.380377	1.30168	0.273554	142.298	-0.370018	-1.29237	0.227903	142.298	-0.185158	-1.13694	0.558287	142.298	-0.0876588	-1.06264	0.820271
A0W68_RS04720	artM	E	amino acid ABC transporter ATP-binding protein	A0W68_RS04720	163.658	0.262291	1.19938	0.487169	207.571	0.535345	1.44929	0.105818	156.802	0.146216	1.10666	0.693058	168.54	0.330789	1.2577	0.358152	130.798	-0.0617908	-1.04376	0.906987	181.415	0.338972	1.26485	0.396424	259.653	0.878127	1.83799	0.00797834	130.798	-0.518657	-1.43262	0.352006
A0W68_RS04725	agcS	E	sodium:alanine symporter family protein	A0W68_RS04725	211.579	0.121033	1.08751	0.655423	238.27	0.222899	1.16708	0.379058	267.842	0.406752	1.3257	0.0584363	227.561	0.252262	1.19107	0.298643	282.63	0.699312	1.62373	0.0066782	214.359	0.0685873	1.04869	0.819716	186.515	-0.21177	-1.15811	0.461072	250.759	0.427837	1.34521	0.119392
A0W68_RS04735	alr	E	alanine racemase	A0W68_RS04735	273.021	-0.727987	-1.65633	0.000616326	273.021	-0.830284	-1.77804	0.00015312	273.021	-0.70837	-1.63396	0.000549984	273.021	-0.727362	-1.65561	0.00100913	273.021	-1.29545	-2.45453	0.000192185	273.021	-0.383707	-1.30469	0.157606	273.021	-0.799625	-1.74065	0.00209556	273.021	-0.860467	-1.81563	0.00591915
A0W68_RS04765	cysK	E	cysteine synthase A	A0W68_RS04765	416.875	-1.11714	-2.16917	1.04914e-09	416.875	-0.794276	-1.73421	5.50254e-05	416.875	-0.807738	-1.75046	1.10456e-05	416.875	-0.785747	-1.72398	6.26918e-05	416.875	-1.13653	-2.19851	8.93316e-05	416.875	-0.635981	-1.55399	0.00550603	416.875	-0.426731	-1.34418	0.0726844	416.875	-0.720711	-1.64799	0.00729258
A0W68_RS04850	pepA	E	leucyl aminopeptidase	A0W68_RS04850	277.07	0.0161254	1.01124	0.951194	262.676	-0.329351	-1.25645	0.128156	262.676	-0.117995	-1.08523	0.618068	273.861	0.0255369	1.01786	0.922666	387.253	0.659856	1.57992	0.00408052	303.607	0.0768214	1.05469	0.775912	262.676	-0.143056	-1.10424	0.577505	283.259	0.109975	1.07921	0.710683
argH	argH	E	argininosuccinate lyase	A0W68_RS04860	245.598	0.352893	1.27712	0.128931	219.635	0.122247	1.08843	0.648241	214.958	0.106271	1.07644	0.688798	225.543	0.256213	1.19434	0.302654	318.277	0.887315	1.84973	0.000336593	268.817	0.411759	1.33031	0.102048	242.481	0.285664	1.21897	0.305024	330.64	0.843279	1.79412	0.000519389
A0W68_RS05060	A0W68_RS05060	E	hypothetical protein	A0W68_RS05060	87.7508	1.13437	2.19522	0.00525103	82.5137	0.975468	1.96628	0.021854	84.6551	1.02853	2.03995	0.0102737	73.5727	0.906076	1.87394	0.0354916	85.8394	1.25958	2.39426	0.0194534	113.51	1.43114	2.6966	0.00167673	77.5885	0.905819	1.87361	0.072935	85.7972	1.16007	2.23468	0.0278816
argF	argF	E	ornithine carbamoyltransferase	A0W68_RS05205	920.519	-0.49733	-1.4116	0.00257531	920.519	-0.640476	-1.55884	8.60082e-05	920.519	-0.600167	-1.51589	0.00013769	920.519	-0.555111	-1.46928	0.000825241	920.519	-0.13275	-1.09638	0.572321	920.519	-0.788359	-1.72711	6.19621e-06	920.519	-0.46997	-1.38508	0.010618	920.519	-0.478237	-1.39304	0.0192213
A0W68_RS05275	aroB	E	3-dehydroquinate synthase	A0W68_RS05275	156.204	0.609223	1.52544	0.0455733	158.1	0.556942	1.47115	0.0776842	118.659	0.158425	1.11607	0.660332	121.762	0.276153	1.21096	0.447036	123.706	0.433213	1.35024	0.396232	198.989	0.886109	1.84818	0.00514784	180.661	0.769404	1.70457	0.018498	130.634	0.41268	1.33116	0.383347
A0W68_RS05310	livF	E	ABC transporter ATP-binding protein	A0W68_RS05310	422.91	-0.56326	-1.4776	0.00815275	422.91	-0.704479	-1.62956	0.00108599	422.91	-0.588477	-1.50366	0.00397183	422.91	-0.537888	-1.45185	0.0149919	422.91	-0.839115	-1.78895	0.0091357	422.91	-0.755157	-1.68782	0.00249455	422.91	-0.5849	-1.49994	0.0208475	422.91	-0.758637	-1.69189	0.010825
A0W68_RS05325	livH	E	branched-chain amino acid ABC transporter permease	A0W68_RS05325	342.517	0.828555	1.77591	0.000488816	273.273	0.433231	1.35025	0.10929	315.233	0.654469	1.57404	0.00639343	306.864	0.696132	1.62016	0.00517476	316.594	0.875248	1.83432	0.00355132	244.091	0.268423	1.20449	0.399668	294.102	0.559648	1.47391	0.0470838	355.994	0.945339	1.92564	0.000829672
A0W68_RS05330	livK	E	ABC transporter substrate-binding protein	A0W68_RS05330	530.353	-0.353194	-1.27739	0.0594425	530.353	-0.627264	-1.54463	0.000400045	530.353	-0.568892	-1.48338	0.000789357	530.353	-0.402312	-1.32162	0.0314925	530.353	-0.0874224	-1.06247	0.746602	530.353	-0.492514	-1.40689	0.013765	530.353	-0.368608	-1.29111	0.0769427	530.353	-0.0396651	-1.02788	0.877942
dapE	dapE	E	succinyl-diaminopimelate desuccinylase	A0W68_RS05480	322.822	-0.390398	-1.31076	0.0648672	322.822	-0.719126	-1.64618	0.000371978	322.822	-0.496241	-1.41053	0.0114944	322.822	-0.305164	-1.23556	0.172266	322.822	-0.505253	-1.41937	0.0916128	322.822	-0.807265	-1.74989	0.000496991	322.822	-0.873264	-1.8318	0.000171999	322.822	-0.606761	-1.52284	0.0277726
A0W68_RS05615	proC	E	pyrroline-5-carboxylate reductase	A0W68_RS05615	294.581	0.732748	1.6618	0.00707908	231.893	0.318078	1.24667	0.329494	254.787	0.469097	1.38424	0.0965087	256.328	0.558244	1.47248	0.0540132	186.22	0.232143	1.17458	0.632713	238.888	0.358823	1.28238	0.310043	260.625	0.506883	1.42098	0.126032	307.112	0.853722	1.80716	0.00942303
sstT	sstT	E	serine/threonine transporter SstT	A0W68_RS05720	133.993	0.600943	1.51671	0.0490816	127.276	0.457129	1.37281	0.163923	129.152	0.493555	1.40791	0.102908	157.574	0.860755	1.81599	0.00330813	106.726	0.433213	1.35024	0.396232	157.271	0.759793	1.69325	0.0192417	140.034	0.615076	1.53164	0.072935	150.271	0.826981	1.77397	0.022189
A0W68_RS05730	pepF	E	M3 family oligoendopeptidase	A0W68_RS05730	116.813	0.895365	1.86008	0.00169561	120.624	0.871914	1.83009	0.00285001	117.583	0.850551	1.80319	0.00240677	118.641	0.943771	1.92355	0.00106039	95.6512	0.766958	1.70168	0.0769987	114.348	0.792424	1.73198	0.0138473	98.671	0.602491	1.51834	0.0812773	118.681	0.978764	1.97078	0.00485557
pglE	pglE	E	UDP-N-acetylbacillosamine transaminase	A0W68_RS05840	293.644	-0.012048	-1.00839	0.96472	291.932	-0.089941	-1.06433	0.716136	286.616	-0.101425	-1.07283	0.684385	283.88	-0.167866	-1.1234	0.513909	283.88	-0.670089	-1.59117	0.0274041	359.455	0.208337	1.15536	0.407273	300.401	-0.0278725	-1.01951	0.91743	283.88	-0.268469	-1.20453	0.379539
metF	metF	E	methylenetetrahydrofolate reductase [NAD(P)H]	A0W68_RS06235	25.2131	0.719005	1.64605	0.438749	38.1457	1.24231	2.36578	0.135282	41.0516	1.36771	2.58061	0.0730695	50.483	1.74217	3.34539	0.0258683	20.0696	0.544639	1.45866	0.660214	14.6492	-1.18764	-2.2778	0.360431	14.6492	-0.170195	-1.12521	0.886016	24.0717	0.704346	1.62941	0.525452
A0W68_RS07005	A0W68_RS07005	E	VOC family protein	A0W68_RS07005	142.676	0.973091	1.96304	0.0660419	139.259	0.867636	1.82467	0.115404	191.537	1.34381	2.53822	0.00577575	187.292	1.39055	2.62179	0.00577143	122.584	0.910393	1.87956	0.238006	155.051	1.01758	2.02452	0.0940026	228.75	1.59961	3.03061	0.00364973	196.037	1.48602	2.80116	0.0150655
A0W68_RS07045	A0W68_RS07045	E	DUF2920 family protein	A0W68_RS07045	76.9845	1.08656	2.12367	0.0116001	72.9534	0.938792	1.91692	0.0365293	83.5737	1.15097	2.22063	0.00557817	80.9659	1.18489	2.27346	0.00594129	34.7212	-1.42628	-2.68753	0.158499	99.687	1.38454	2.61089	0.00381081	77.3936	1.04262	2.05997	0.0405319	38.5117	0.149506	1.10919	0.842156
A0W68_RS07215	A0W68_RS07215	E	DUF2920 family protein	A0W68_RS07215	118.771	0.780192	1.71736	0.0159967	110.693	0.608868	1.52506	0.0774789	109.45	0.608056	1.5242	0.0615688	102.782	0.597737	1.51334	0.082686	68.102	0.139159	1.10126	0.812189	110.415	0.602745	1.5186	0.116196	131.055	0.872184	1.83043	0.0136428	106.187	0.679269	1.60133	0.142155
putP	putP	E	sodium/proline symporter PutP	A0W68_RS07805	173.051	0.610347	1.52663	0.0158673	150.1	0.335573	1.26188	0.245833	168.838	0.520427	1.43438	0.0376694	159.061	0.514895	1.42889	0.0505136	164.131	0.69436	1.61817	0.0325412	150.106	0.333632	1.26018	0.293478	139.229	0.247779	1.18738	0.460934	209.451	0.946785	1.92757	0.000909791
A0W68_RS08395	tdcC	E	amino acid transporter	A0W68_RS08395	498.737	1.02284	2.03192	4.62377e-08	354.842	0.462284	1.37772	0.0325135	455.046	0.836207	1.78535	1.17939e-05	450.718	0.902959	1.8699	3.35419e-06	556.166	1.34047	2.53234	1.03208e-10	367.659	0.511562	1.42559	0.0250806	318.106	0.325369	1.25299	0.197035	477.841	1.02261	2.03158	2.49202e-06
map	map	E	type I methionyl aminopeptidase	A0W68_RS08520	458.814	-0.758486	-1.69171	9.94415e-05	458.814	-0.643231	-1.56182	0.0016814	458.814	-0.748723	-1.68031	7.59162e-05	458.814	-0.813842	-1.75789	4.83407e-05	458.814	-0.953936	-1.93715	0.00142558	458.814	-0.753391	-1.68575	0.00125756	458.814	-1.08195	-2.1169	3.70222e-06	458.814	-1.28059	-2.42939	7.34189e-06
leuD	leuD	E	3-isopropylmalate dehydratase small subunit	A0W68_RS08875	37.5872	2.37009	5.16973	0.0752835	30.5578	1.99174	3.97717	0.147423	30.2757	2.01042	4.029	0.127139	30.0108	2.065	4.18435	0.12891	28.2572	2.06272	4.17772	0.205595	19.4953	1.32273	2.50139	0.399057	39.5476	2.35233	5.10649	0.0878801	59.311	3.02406	8.13451	0.0243408
leuC	leuC	E	3-isopropylmalate dehydratase large subunit	A0W68_RS08880	87.9994	0.385994	1.30676	0.272397	69.1546	-0.0309687	-1.0217	0.94596	88.8264	0.345143	1.27028	0.315575	99.0868	0.583158	1.49813	0.0777891	156.765	1.37757	2.5983	5.79629e-05	64.5476	-0.443206	-1.35962	0.35567	64.5476	-0.237169	-1.17868	0.624579	86.7808	0.426999	1.34443	0.385793
leuA	leuA	E	2-isopropylmalate synthase	A0W68_RS08890	155.632	-1.32904	-2.51236	2.88737e-10	155.632	-1.11839	-2.17104	6.58284e-07	155.632	-1.02461	-2.03441	7.15374e-07	155.632	-0.687745	-1.61076	0.00297935	155.632	-1.21347	-2.31895	0.000920725	155.632	-1.41841	-2.67292	3.36554e-07	155.632	-1.58304	-2.99601	2.8711e-08	155.632	-0.968715	-1.9571	0.00350323
metA	metA	E	homoserine O-succinyltransferase	A0W68_RS08910	101.058	-0.317304	-1.246	0.403958	101.058	-0.847846	-1.79981	0.0160311	101.058	-0.465465	-1.38076	0.168478	101.058	-0.881134	-1.84182	0.0115105	128.791	0.448977	1.36507	0.408042	101.058	-0.660872	-1.58104	0.160634	101.058	-1.30677	-2.47387	0.00651917	101.058	-1.1183	-2.17091	0.0558262
A0W68_RS08915	metZ	E	O-acetylhomoserine aminocarboxypropyltransferase/cysteine synthase	A0W68_RS08915	260.737	-0.554885	-1.46905	0.00679152	260.737	-0.602874	-1.51874	0.00423043	260.737	-0.728531	-1.65695	0.000150055	260.737	-0.837891	-1.78744	3.6884e-05	260.737	-0.243602	-1.18395	0.448624	260.737	-0.759935	-1.69341	0.00141197	260.737	-0.862202	-1.81781	0.000306851	260.737	-0.660968	-1.58114	0.0193226
A0W68_RS01860	A0W68_RS01860	EG	DMT family transporter	A0W68_RS01860	85.6992	0.7483	1.67981	0.0868221	90.9676	0.764216	1.69845	0.0853185	85.3843	0.688861	1.61201	0.105176	90.3446	0.850182	1.80273	0.0499916	73.0509	0.676694	1.59847	0.3099	100.799	0.908561	1.87717	0.071501	91.0565	0.784803	1.72286	0.137354	62.9754	0.364636	1.28756	0.582618
A0W68_RS07995	A0W68_RS07995	EG	DMT family transporter	A0W68_RS07995	72.2936	1.90196	3.73721	0.00266012	81.5462	2.00325	4.00901	0.00153893	73.0842	1.86462	3.64173	0.00274679	67.9561	1.83718	3.5731	0.00441434	31.6594	0.865267	1.82168	0.409104	57.3368	1.48787	2.80474	0.0425297	93.0493	2.20659	4.61582	0.00106882	39.8713	1.09645	2.13828	0.224414
A0W68_RS01210	proP2	EGP	MFS transporter	A0W68_RS01210	115.256	1.12605	2.18261	0.000827147	97.9603	0.82169	1.76748	0.0241759	104.124	0.925397	1.89921	0.00642184	72.2871	0.479428	1.39419	0.230497	90.9792	0.943778	1.92356	0.0574696	134.504	1.27554	2.4209	0.000423569	96.6349	0.821732	1.76753	0.0390188	111.07	1.13213	2.19181	0.0113681
A0W68_RS02235	bacE	EGP	MFS transporter	A0W68_RS02235	55.1153	0.219659	1.16446	0.656448	70.9718	0.514244	1.42825	0.249513	81.3763	0.727162	1.65538	0.0615688	84.1809	0.856036	1.81006	0.0322935	45.3656	-0.817182	-1.76196	0.317498	59.3721	0.25466	1.19305	0.641851	65.2386	0.412767	1.33124	0.460934	81.7132	0.846671	1.79835	0.112428
A0W68_RS05135	cjaB	EGP	MFS transporter	A0W68_RS05135	54.2311	0.966632	1.95427	0.0498579	51.4527	0.820478	1.76599	0.113939	54.524	0.920455	1.89271	0.0549122	67.5413	1.30844	2.47674	0.00584871	40.9594	0.719608	1.64673	0.347908	49.453	0.759405	1.69279	0.213225	35.8281	0.318862	1.24735	0.644561	34.7984	0.386991	1.30766	0.611858
A0W68_RS06510	mdtG	EGP	MFS transporter	A0W68_RS06510	155.138	0.0174966	1.0122	0.956914	152.669	-0.0751112	-1.05344	0.8083	162.289	0.0280678	1.01965	0.92716	163.162	0.116408	1.08403	0.707063	153.376	0.161972	1.11882	0.681404	148.806	-0.113817	-1.08209	0.742558	146.937	-0.222624	-1.16685	0.522676	239.293	0.703862	1.62886	0.0174471
A0W68_RS08710	A0W68_RS08710	EGP	MFS transporter	A0W68_RS08710	135.371	0.067434	1.04785	0.834626	134.765	-0.00852615	-1.00593	0.985995	162.28	0.274519	1.20959	0.330472	140.022	0.142332	1.10369	0.65706	123.85	0.0614204	1.04349	0.88535	123.85	-0.705434	-1.63064	0.0302527	123.85	-0.74473	-1.67566	0.0233684	123.85	-0.773508	-1.70942	0.0790443
A0W68_RS01665	trpE	EH	anthranilate synthase component I family protein	A0W68_RS01665	162.382	-1.90961	-3.75709	0	162.382	-2.54648	-5.84208	0	162.382	-2.41278	-5.32499	0	162.382	-2.21423	-4.64035	0	162.382	-0.810532	-1.75386	0.0346261	162.382	-2.42982	-5.38828	8.37917e-12	162.382	-2.60802	-6.09666	3.87377e-12	162.382	-1.30907	-2.47782	0.000476066
A0W68_RS04570	pabB	EH	chorismate-binding protein	A0W68_RS04570	12.6975	1.38214	2.60654	0.165685	14.3895	1.48767	2.80437	0.135337	15.1089	1.5805	2.99074	0.0898251	17.0747	1.83091	3.55761	0.055489	6.36381	0.539885	1.45386	0.722863	11.5252	1.15598	2.22836	0.312697	9.18485	0.854685	1.80836	0.48538	22.8985	2.26315	4.80037	0.0268512
A0W68_RS00140	ansB	EJ	type II asparaginase	A0W68_RS00140	159.758	-0.0823101	-1.05871	0.796215	206.028	0.236448	1.17809	0.438409	175.279	0.0184647	1.01288	0.953364	179.845	0.136156	1.09897	0.661805	159.758	-0.340354	-1.26607	0.43602	171.295	-0.0315602	-1.02212	0.938743	159.758	-0.192914	-1.14307	0.576245	159.758	-1.10953	-2.15775	0.0110065
A0W68_RS02360	A0W68_RS02360	EM	dihydrodipicolinate synthase family protein	A0W68_RS02360	50.1682	-0.48384	-1.39846	0.32968	50.1682	-0.215118	-1.1608	0.712006	50.1682	-0.963538	-1.95009	0.0249305	50.1682	-1.08918	-2.12753	0.0340572	50.1682	-1.30472	-2.47036	0.166439	50.1682	-0.762415	-1.69633	0.233971	50.1682	-1.7093	-3.27001	0.0150343	50.1682	-1.55457	-2.93746	0.0790443
A0W68_RS03460	cjaC	ET	basic amino acid ABC transporter substrate-binding protein	A0W68_RS03460	379.75	0.408924	1.3277	0.0946698	361.17	0.267046	1.20334	0.328359	394.333	0.408887	1.32766	0.0830087	354.018	0.333892	1.26041	0.196123	274.187	-0.0448436	-1.03157	0.900999	351.815	0.227309	1.17065	0.442075	483.016	0.706815	1.6322	0.00424357	344.67	0.330842	1.25775	0.310749
A0W68_RS04360	glnH	ET	transporter substrate-binding domain-containing protein	A0W68_RS04360	201.651	-0.115876	-1.08363	0.733006	220.474	-0.00164964	-1.00114	0.994845	210.128	-0.0558827	-1.03949	0.862779	223.464	0.113456	1.08182	0.722695	201.651	-0.140216	-1.10207	0.783736	201.651	-0.207937	-1.15504	0.562354	330.501	0.602457	1.5183	0.0432941	252.172	0.323134	1.25105	0.403811
peb1A	peb1A	ET	bifunctional adhesin/ABC transporter aspartate/glutamate-binding protein PEB1a	A0W68_RS04810	941.15	0.543127	1.45713	0.00257531	969.995	0.51718	1.43115	0.00499835	929.834	0.47126	1.38632	0.00872809	966.489	0.60764	1.52376	0.000731076	1019.43	0.819176	1.7644	3.75167e-05	1071.95	0.659512	1.57955	0.000438785	1039.49	0.637729	1.55588	0.000779889	1290.41	1.06013	2.08512	6.23537e-09
A0W68_RS05140	cjaA	ET	cysteine ABC transporter substrate-binding protein	A0W68_RS05140	399.765	-0.194981	-1.14471	0.420348	399.765	-0.21776	-1.16293	0.370863	399.765	-0.219327	-1.16419	0.331117	399.765	-0.0848445	-1.06057	0.725801	399.765	-0.200176	-1.14884	0.54669	411.099	-0.0916903	-1.06562	0.739535	441.812	0.0347626	1.02439	0.898169	399.765	-0.644155	-1.56282	0.022189
A0W68_RS00110	purB	F	adenylosuccinate lyase	A0W68_RS00110	407.881	0.485999	1.40055	0.013608	333.176	0.124696	1.09028	0.610809	380.572	0.33162	1.25843	0.0999289	386.64	0.43504	1.35195	0.0322935	461.556	0.825038	1.77158	0.000152302	407.999	0.415073	1.33337	0.058898	416.07	0.465889	1.38117	0.0307776	417.119	0.58007	1.49492	0.0110584
A0W68_RS00115	nrdA	F	ribonucleoside-diphosphate reductase subunit alpha	A0W68_RS00115	392.706	-0.506356	-1.42046	0.0017506	392.706	-0.646973	-1.56588	5.32912e-05	392.706	-0.546535	-1.46057	0.000465364	392.706	-0.451334	-1.3673	0.00693275	392.706	-0.0272755	-1.01909	0.900999	392.706	-0.421998	-1.33978	0.0190858	392.706	-0.412779	-1.33125	0.0233684	392.706	-0.20401	-1.1519	0.352617
A0W68_RS00125	thyX	F	FAD-dependent thymidylate synthase	A0W68_RS00125	225.501	0.564325	1.4787	0.084635	276.502	0.788584	1.72738	0.0127037	268.963	0.764211	1.69844	0.0110531	215.216	0.523079	1.43702	0.120513	254.859	0.900277	1.86642	0.0388279	287.298	0.841232	1.79158	0.0128299	234.077	0.56861	1.48309	0.12822	155.569	0.0908353	1.06499	0.865511
A0W68_RS00130	pyrG	F	CTP synthase	A0W68_RS00130	604.583	-0.395728	-1.31561	0.0170471	604.583	-0.635409	-1.55338	6.24733e-05	604.583	-0.554355	-1.46851	0.000327603	604.583	-0.457891	-1.37353	0.00561045	604.583	-0.323426	-1.2513	0.138252	604.583	-0.500667	-1.41487	0.0043891	604.583	-0.625093	-1.54231	0.000301875	604.583	-0.320537	-1.2488	0.118109
A0W68_RS00355	ssnA	F	metal-dependent hydrolase	A0W68_RS00355	49.1384	0.482256	1.39693	0.333766	61.2849	0.730487	1.6592	0.121593	69.8271	0.934674	1.91146	0.0282764	62.7221	0.85977	1.81475	0.0586481	46.1765	0.551461	1.46557	0.438917	64.5129	0.800858	1.74214	0.138991	60.5874	0.73308	1.66218	0.190774	83.0768	1.29666	2.4566	0.0152004
A0W68_RS00685	thrB	F	homoserine kinase	A0W68_RS00685	122.626	-0.19494	-1.14468	0.606283	122.626	-0.138095	-1.10045	0.713143	122.626	-0.247646	-1.18727	0.474438	122.626	-0.286883	-1.22	0.43172	122.626	-0.337322	-1.26341	0.560718	122.626	-0.572955	-1.48757	0.189875	122.626	-1.11303	-2.16299	0.0104971	122.626	-0.695031	-1.61892	0.184053
purN	purN	F	phosphoribosylglycinamide formyltransferase	A0W68_RS00940	63.2917	1.46259	2.75602	0.0609464	47.2697	0.970305	1.95926	0.273464	46.8334	0.976	1.967	0.226923	65.5122	1.53622	2.90034	0.0539846	40.0685	0.953508	1.93658	0.414575	82.9325	1.76789	3.40555	0.0303469	63.0879	1.39779	2.63497	0.112529	27.0329	0.295838	1.2276	0.820246
folE	folE	F	GTP cyclohydrolase I FolE	A0W68_RS00975	168.659	0.481622	1.39631	0.217059	174.431	0.460366	1.37589	0.263195	186.096	0.569217	1.48372	0.119054	196.972	0.731312	1.66015	0.0480718	178.42	0.72198	1.64944	0.187012	174.386	0.457434	1.3731	0.353558	135.259	0.114317	1.08246	0.830777	240.749	1.05428	2.07668	0.0206901
A0W68_RS01600	ndk	F	nucleoside-diphosphate kinase	A0W68_RS01600	3685.08	-0.599162	-1.51484	4.59348e-05	3685.08	-0.88341	-1.84473	8.32433e-10	3685.08	-0.869413	-1.82692	4.28613e-10	3685.08	-0.712071	-1.63815	1.16964e-06	3685.08	-0.272073	-1.20754	0.175965	3685.08	-0.418805	-1.33682	0.0109032	3685.08	-0.324167	-1.25194	0.056747	3685.08	-0.249249	-1.18859	0.193081
trpD	trpD	F	anthranilate phosphoribosyltransferase	A0W68_RS01670	75.0472	-0.62635	-1.54365	0.0358222	75.0472	-1.12441	-2.18013	0.000195943	75.0472	-0.976116	-1.96716	0.000318326	75.0472	-0.746998	-1.6783	0.0148135	92.18	0.396169	1.31601	0.413809	75.0472	-0.627363	-1.54474	0.0922643	75.0472	-0.856654	-1.81083	0.0370234	75.0472	-0.967142	-1.95496	0.0532084
pyrF	pyrF	F	orotidine-5'-phosphate decarboxylase	A0W68_RS01840	210.237	0.596658	1.51221	0.0434194	232.656	0.673098	1.59449	0.0228977	210.421	0.54359	1.4576	0.0603195	210.332	0.623389	1.54049	0.0370627	236.654	0.927096	1.90144	0.00928719	206.424	0.498383	1.41263	0.148631	267.926	0.89676	1.86188	0.00343053	225.049	0.755716	1.68847	0.0347038
A0W68_RS02510	purC	F	phosphoribosylaminoimidazolesuccinocarboxamide synthase	A0W68_RS02510	374.121	0.620675	1.53759	0.0127694	395.809	0.63235	1.55009	0.0127614	382.818	0.59946	1.51515	0.0133541	314.133	0.394768	1.31473	0.148251	247.638	0.186508	1.13801	0.641648	431.951	0.756215	1.68905	0.00444882	335.404	0.414095	1.33246	0.174798	441.937	0.92209	1.89486	0.00118074
purS	purS	F	phosphoribosylformylglycinamidine synthase subunit PurS	A0W68_RS02515	198.345	1.49208	2.81295	0.0241199	188.394	1.34611	2.54225	0.0564056	183.844	1.32949	2.51314	0.042097	187.779	1.43782	2.7091	0.0388979	230.882	1.85781	3.62457	0.0183955	167.256	1.16742	2.24609	0.136278	254.467	1.79277	3.46481	0.011226	67.41	-0.110974	-1.07996	0.919497
purQ	purQ	F	phosphoribosylformylglycinamidine synthase I	A0W68_RS02520	390.26	-0.510898	-1.42494	0.0244688	390.26	-0.573736	-1.48837	0.0138048	390.26	-0.543277	-1.45728	0.0119048	390.26	-0.563456	-1.47781	0.0150724	407.571	0.162758	1.11943	0.630055	390.26	-0.651669	-1.57098	0.0138473	390.26	-0.608659	-1.52484	0.0233684	409.999	0.0723081	1.0514	0.836763
A0W68_RS02795	nucA	F	DNA/RNA non-specific endonuclease	A0W68_RS02795	54.1579	3.00598	8.0332	0.017241	102.068	3.836	14.2808	0.00161041	67.8777	3.28352	9.73731	0.00734832	54.1329	3.02281	8.1275	0.0176216	26.1738	2.06272	4.17772	0.205595	103.833	3.8251	14.1732	0.00182704	54.9475	2.93303	7.63712	0.0234992	78.4827	3.53524	11.5935	0.00620561
A0W68_RS03015	nadK	F	NAD(+) kinase	A0W68_RS03015	101.115	-0.212189	-1.15844	0.606283	106.357	-0.0574901	-1.04065	0.891579	111.319	0.0233458	1.01631	0.953364	101.115	-0.300621	-1.23167	0.455102	101.115	-1.50599	-2.8402	0.0272956	101.115	-0.434979	-1.35189	0.370207	110.788	0.0219639	1.01534	0.969215	139.45	0.463593	1.37897	0.352006
A0W68_RS03235	ackA	F	acetate kinase	A0W68_RS03235	635.929	0.717648	1.6445	4.62242e-05	616.508	0.603401	1.51929	0.00101893	605.476	0.592446	1.5078	0.000851545	608.174	0.679455	1.60153	0.000163128	500.73	0.533709	1.44765	0.0196437	579.888	0.513235	1.42725	0.0105142	560.64	0.487116	1.40164	0.0164159	583.421	0.655119	1.57475	0.00186953
pgk	pgk	F	phosphoglycerate kinase	A0W68_RS03665	608.652	-0.0475446	-1.0335	0.827463	603.076	-0.461121	-1.37661	0.00884945	603.076	-0.382368	-1.30348	0.0251831	603.076	-0.0714726	-1.05079	0.724657	771.93	0.456239	1.37196	0.0245816	603.076	-0.304682	-1.23515	0.129839	603.076	-0.605866	-1.52189	0.00126557	668.913	0.150652	1.11007	0.516593
A0W68_RS04105	tmk	F	dTMP kinase	A0W68_RS04105	53.281	0.831837	1.77995	0.260584	55.9338	0.83051	1.77831	0.291825	70.5856	1.18352	2.2713	0.0761308	58.397	0.988748	1.98446	0.18756	28.6405	-0.434519	-1.35146	0.746602	104.055	1.71527	3.28359	0.0152777	43.7611	0.495098	1.40942	0.584818	70.5937	1.28768	2.44136	0.131606
A0W68_RS04325	nadE	F	NAD+ synthase	A0W68_RS04325	106.205	0.725419	1.65338	0.0982223	103.235	0.614524	1.53105	0.186468	100.509	0.591798	1.50712	0.178092	101.543	0.686555	1.60944	0.127212	95.8115	0.735339	1.66479	0.25576	95.1877	0.494601	1.40893	0.386764	100.57	0.596275	1.51181	0.29652	144.796	1.23027	2.34611	0.0176051
apt	apt	F	adenine phosphoribosyltransferase	A0W68_RS04840	162.27	-0.0276827	-1.01937	0.949474	191.21	0.139327	1.10139	0.720437	192.342	0.163053	1.11965	0.672276	183.029	0.172015	1.12663	0.666367	158.579	-0.0824288	-1.0588	0.891157	294.427	0.758988	1.6923	0.031703	200.899	0.230983	1.17363	0.588191	158.579	-0.00224101	-1.00155	0.995777
ribA	ribA	F	GTP cyclohydrolase II	A0W68_RS05215	119.52	0.494561	1.40889	0.295506	157.26	0.819999	1.76541	0.0614078	127.581	0.534447	1.44839	0.229701	146.008	0.808889	1.75186	0.0646679	81.2885	0.0948465	1.06795	0.899437	178.116	0.995834	1.99423	0.0423491	162.063	0.882414	1.84346	0.0837401	100.181	0.300819	1.23184	0.66593
tgt	tgt	F	tRNA guanosine(34) transglycosylase Tgt	A0W68_RS05285	108.298	0.56409	1.47845	0.10677	101.523	0.40124	1.32064	0.299646	101.695	0.419077	1.33707	0.236896	109.93	0.611685	1.52804	0.081809	70.2037	0.00720129	1.005	0.988566	149.303	0.954459	1.93785	0.00697969	112.913	0.574564	1.48923	0.152029	91.0735	0.375411	1.29721	0.471527
guaB	guaB	F	IMP dehydrogenase	A0W68_RS05530	682.422	-0.25639	-1.19449	0.144535	682.422	-0.446632	-1.36286	0.00718156	682.422	-0.239919	-1.18093	0.166675	682.422	-0.180745	-1.13347	0.338676	682.422	0.0484403	1.03415	0.825878	682.422	-0.595502	-1.511	0.000565167	682.422	-0.618593	-1.53538	0.00033763	690.341	0.0178712	1.01246	0.933831
rfaE1	rfaE1	F	D-glycero-beta-D-manno-heptose-7-phosphate kinase	A0W68_RS05975	236.89	0.0666132	1.04726	0.800203	249.375	0.0712192	1.0506	0.780434	252.062	0.101737	1.07306	0.688472	245.327	0.143296	1.10443	0.586276	216.857	0.046984	1.0331	0.88741	259.753	0.128225	1.09295	0.627961	221.524	-0.0787369	-1.05609	0.786592	346.513	0.676864	1.59866	0.00481014
A0W68_RS06110	gmk	F	guanylate kinase	A0W68_RS06110	850.403	-0.664829	-1.58538	0.000158507	850.403	-0.304878	-1.23531	0.126781	850.403	-0.25794	-1.19577	0.183713	850.403	-0.318831	-1.24732	0.105324	850.403	-0.87494	-1.83393	0.000399021	850.403	-0.433428	-1.35044	0.0379369	850.403	-0.625038	-1.54225	0.00231402	850.403	-1.48646	-2.802	1.01732e-09
guaA	guaA	F	glutamine-hydrolyzing GMP synthase	A0W68_RS06470	294.708	0.17068	1.12559	0.472959	303.18	0.142079	1.10349	0.561778	302.812	0.155384	1.11372	0.499402	328.954	0.355446	1.27938	0.085885	292.12	0.318887	1.24737	0.243337	292.744	0.0897891	1.06421	0.730998	352.235	0.379141	1.30057	0.0885611	382.526	0.608666	1.52485	0.00661635
upp	upp	F	uracil phosphoribosyltransferase	A0W68_RS06935	333.905	-0.77611	-1.71251	0.000785992	333.905	-0.912091	-1.88177	0.000144131	333.905	-0.787959	-1.72663	0.000372308	333.905	-0.529065	-1.44299	0.0349691	333.905	-0.295811	-1.22758	0.445003	333.905	-0.793866	-1.73371	0.00566527	333.905	-1.19749	-2.2934	4.09404e-05	333.905	-0.710441	-1.6363	0.0428131
A0W68_RS07305	ppk	F	RNA degradosome polyphosphate kinase	A0W68_RS07305	181.327	0.642526	1.56106	0.00320164	174.877	0.520734	1.43469	0.0237862	194.025	0.685778	1.60857	0.00112613	203.965	0.838364	1.78802	8.22538e-05	160.721	0.629129	1.54663	0.0263068	176.194	0.529597	1.44353	0.0324263	190.863	0.667471	1.58829	0.00532629	215.641	0.953909	1.93711	8.59621e-05
A0W68_RS07785	purA	F	adenylosuccinate synthase	A0W68_RS07785	899.729	-0.471355	-1.38641	0.00288795	899.729	-0.659218	-1.57923	1.98863e-05	899.729	-0.533874	-1.44781	0.000451767	899.729	-0.425098	-1.34266	0.00917274	899.729	-0.370354	-1.29267	0.072356	899.729	-0.501146	-1.41534	0.00345625	899.729	-0.512649	-1.42667	0.00277824	899.729	-0.398273	-1.31793	0.0402
acs	acs	F	acetate--CoA ligase	A0W68_RS07960	108.158	-0.416501	-1.33469	0.0932975	108.158	-0.282758	-1.21652	0.303976	108.158	-0.476753	-1.39161	0.0407889	108.158	-0.480848	-1.39556	0.0549274	108.158	-0.607271	-1.52337	0.106808	108.158	-0.973873	-1.96411	0.000651408	108.158	-0.747462	-1.67884	0.00933404	108.158	-0.338924	-1.26481	0.349818
hisG	hisG	F	ATP phosphoribosyltransferase	A0W68_RS08235	488.273	-0.263493	-1.20038	0.20984	488.273	-0.347444	-1.2723	0.09157	488.273	-0.255509	-1.19376	0.209389	488.273	-0.233339	-1.17555	0.282727	488.273	-0.0648542	-1.04598	0.818587	488.273	-0.621254	-1.53821	0.00419438	488.273	-0.330105	-1.2571	0.157427	493.891	0.0177136	1.01235	0.947916
A0W68_RS04700	hinT	FG	histidine triad nucleotide-binding protein	A0W68_RS04700	395.641	0.207382	1.15459	0.558821	497.349	0.467681	1.38288	0.125651	544.15	0.612678	1.52909	0.0261515	503.548	0.581266	1.49616	0.046772	356.921	0.219667	1.16447	0.657228	710.641	0.979862	1.97228	0.000720561	586.407	0.72545	1.65342	0.0187378	328.485	-0.553756	-1.4679	0.270112
A0W68_RS06415	A0W68_RS06415	FP	exopolyphosphatase	A0W68_RS06415	131.812	-0.907025	-1.87517	0.00112625	131.812	-0.318433	-1.24698	0.340354	131.812	-0.245496	-1.1855	0.442277	131.812	-0.563363	-1.47771	0.0639946	131.812	-1.07372	-2.10485	0.0419902	131.812	-1.12082	-2.17471	0.00514784	131.812	-0.217446	-1.16267	0.568136	131.812	-1.6448	-3.12704	0.00190613
A0W68_RS01735	glmM	G	phosphoglucosamine mutase	A0W68_RS01735	347.025	-0.218794	-1.16376	0.307457	347.025	-0.43755	-1.3543	0.0264444	347.025	-0.253233	-1.19187	0.207863	347.025	-0.256463	-1.19455	0.224961	347.025	-0.0336718	-1.02361	0.900999	347.025	-0.540644	-1.45462	0.0116167	347.025	-0.671232	-1.59243	0.00165415	347.025	-0.334498	-1.26094	0.198938
A0W68_RS02105	gpmI	G	2,3-bisphosphoglycerate-independent phosphoglycerate mutase	A0W68_RS02105	371.404	-0.313098	-1.24237	0.104617	371.404	-0.23007	-1.17289	0.270639	371.404	-0.278815	-1.2132	0.140546	371.404	-0.356114	-1.27997	0.0643882	371.404	-0.588055	-1.50322	0.0173971	371.404	-0.611858	-1.52823	0.00248601	371.404	-0.510835	-1.42487	0.0131139	371.404	-0.617463	-1.53417	0.00782038
A0W68_RS02370	uxaA2	G	UxaA family hydrolase	A0W68_RS02370	207.819	-0.594877	-1.51034	0.0085166	207.819	-0.487643	-1.40215	0.0421046	207.819	-0.66238	-1.58269	0.00198266	207.819	-0.550909	-1.46501	0.0193925	207.819	-0.560048	-1.47432	0.115538	207.819	-0.912847	-1.88276	0.000716277	207.819	-0.915574	-1.88632	0.000779889	207.819	-1.24346	-2.36765	0.000246497
fucP	fucP	G	L-fucose:H+ symporter permease	A0W68_RS02385	56.0677	-0.343605	-1.26892	0.414482	56.0677	-0.918658	-1.89036	0.0195189	56.0677	-0.495286	-1.4096	0.185119	56.0677	-0.515328	-1.42932	0.208821	56.0677	-0.442914	-1.35935	0.523483	56.0677	-0.713791	-1.64011	0.170665	56.0677	-0.583748	-1.49874	0.282108	56.0677	-1.77088	-3.41262	0.0156186
A0W68_RS03585	A0W68_RS03585	G	hypothetical protein	A0W68_RS03585	380.98	0.430205	1.34742	0.0144981	363.182	0.291711	1.22409	0.122563	407.379	0.47243	1.38744	0.00537506	355.132	0.355057	1.27904	0.0516207	490.299	0.954953	1.93852	5.28099e-08	454.654	0.61395	1.53044	0.000525013	498.091	0.768132	1.70306	5.78142e-06	401.751	0.568674	1.48316	0.00344116
pgmL	pgmL	G	phosphoglucosamine mutase PgmL	A0W68_RS03640	228.302	-0.412812	-1.33128	0.0584738	228.302	-0.424839	-1.34242	0.0570642	228.302	-0.32343	-1.2513	0.133412	228.302	-0.383577	-1.30457	0.0880978	228.302	-0.901262	-1.8677	0.0039354	228.302	-0.230047	-1.17287	0.395683	228.302	-0.216304	-1.16175	0.433561	228.302	-0.764878	-1.69923	0.00837845
A0W68_RS03670	tpiA	G	triose-phosphate isomerase	A0W68_RS03670	335.873	0.457731	1.37338	0.0868221	270.047	0.073624	1.05236	0.818937	313.038	0.301802	1.23268	0.275594	287.718	0.260712	1.19807	0.38655	363.433	0.731764	1.66067	0.0237077	253.657	-0.0184688	-1.01288	0.968782	243.973	-0.0519895	-1.03669	0.886267	319.326	0.446362	1.3626	0.198076
ciaB	ciaB	G	invasion protein CiaB	A0W68_RS04775	79.1598	-0.656256	-1.57599	0.0164347	79.1598	-0.22109	-1.16561	0.509215	79.1598	-0.367982	-1.29055	0.190098	79.1598	-0.59188	-1.50721	0.0392538	79.1598	-0.325963	-1.2535	0.522153	79.1598	-0.73421	-1.66349	0.0298651	79.1598	-0.19095	-1.14152	0.597501	79.1598	-0.433328	-1.35035	0.352617
rpiB	rpiB	G	ribose 5-phosphate isomerase B	A0W68_RS04830	378.604	-0.133212	-1.09673	0.677287	434.716	0.0689661	1.04896	0.826797	483.12	0.236333	1.17799	0.406729	424.034	0.12878	1.09337	0.682834	378.604	-1.59186	-3.01438	0.00149827	378.604	-0.263624	-1.20049	0.433049	435.565	0.0924884	1.06621	0.789133	378.604	-0.769606	-1.7048	0.0499625
A0W68_RS05930	A0W68_RS05930	G	alpha-2,3-sialyltransferase	A0W68_RS05930	23.4761	0.676074	1.59779	0.475976	32.8084	1.08533	2.12186	0.210104	26.2545	0.783719	1.72156	0.353795	18.2956	0.3431	1.26848	0.722695	19.2532	0.544639	1.45866	0.660214	56.4538	1.85497	3.61745	0.0212342	16.8413	0.146659	1.107	0.894908	14.0533	-0.276152	-1.21096	0.842156
gmhA	gmhA1	G	D-sedoheptulose 7-phosphate isomerase	A0W68_RS05970	580.104	-0.463472	-1.37886	0.0285835	580.104	-0.651672	-1.57099	0.00182943	580.104	-0.374126	-1.29605	0.0735611	580.104	-0.350374	-1.27489	0.118229	580.104	-0.983847	-1.97773	0.00142558	580.104	-0.271807	-1.20732	0.305049	580.104	-0.43674	-1.35354	0.0812773	580.104	-0.821043	-1.76668	0.00425029
gmhA2	gmhA2	G	D-sedoheptulose 7-phosphate isomerase	A0W68_RS07455	369.42	-0.717628	-1.64448	0.00161425	369.42	-0.35111	-1.27554	0.175532	369.42	-0.432591	-1.34966	0.0623564	369.42	-0.214364	-1.16019	0.445124	369.42	-0.55553	-1.46971	0.135182	369.42	-1.09654	-2.13841	9.21906e-05	369.42	-0.695664	-1.61963	0.0134281	369.42	-0.364223	-1.28719	0.298252
A0W68_RS03975	A0W68_RS03975	G	phage tail tape measure protein	A0W68_RS03975	14.7684	-0.678721	-1.60072	0.287705	14.7684	-0.739772	-1.66991	0.270639	14.7684	-0.815687	-1.76014	0.140233	14.7684	-1.37171	-2.58778	0.0322935	17.3426	0.329576	1.25664	0.710289	14.7684	-0.433651	-1.35065	0.568677	14.7684	-1.37806	-2.59919	0.106879	14.7684	-2.44144	-5.43185	0.0812766
A0W68_RS07475	A0W68_RS07475	GM	GDP-L-fucose synthase	A0W68_RS07475	185.559	0.607608	1.52373	0.0285835	181.56	0.506563	1.42066	0.0824207	213.487	0.755489	1.6882	0.00374979	186.423	0.640405	1.55877	0.0221462	149.602	0.45743	1.37309	0.264328	213.546	0.738264	1.66817	0.0128299	205.766	0.707334	1.63278	0.0187378	160.098	0.456114	1.37184	0.230099
A0W68_RS07535	kpsT	GM	ABC transporter ATP-binding protein	A0W68_RS07535	268.877	-0.39553	-1.31543	0.138912	268.877	-0.200902	-1.14942	0.5182	268.877	-0.149732	-1.10936	0.614843	268.877	-0.260735	-1.19809	0.374824	268.877	-0.41142	-1.32999	0.333158	268.877	-0.499546	-1.41377	0.114737	268.877	-0.297116	-1.22869	0.383871	268.877	-1.12091	-2.17484	0.00818098
kpsM	kpsM	GM	capsule polysaccharide transporter KpsM	A0W68_RS07540	98.0964	0.243535	1.18389	0.601815	122.657	0.495825	1.41013	0.23539	133.006	0.628191	1.54563	0.0901727	108.868	0.419749	1.33769	0.319648	79.4198	-0.18119	-1.13382	0.801627	172.657	0.98553	1.98004	0.0123498	156.088	0.86277	1.81853	0.0516257	79.4198	-0.280995	-1.21503	0.67573
folK	folK	H	2-amino-4-hydroxy-6- hydroxymethyldihydropteridine diphosphokinase	A0W68_RS00345	192.417	-0.82928	-1.7768	0.0117824	192.417	-0.574551	-1.48921	0.110759	192.417	-0.550887	-1.46499	0.0905706	192.417	-1.02951	-2.04133	0.00254464	192.417	-1.57288	-2.97498	0.0194534	192.417	-0.472268	-1.38729	0.323729	192.417	-1.2857	-2.438	0.00670573	192.417	-1.15136	-2.22123	0.0476828
A0W68_RS00605	ttcA	H	tRNA 2-thiocytidine(32) synthetase TtcA	A0W68_RS00605	505.084	0.0131674	1.00917	0.960227	507.411	-0.0496648	-1.03502	0.844031	523.034	0.00910813	1.00633	0.973194	550.555	0.16371	1.12016	0.506335	522.142	0.222054	1.16639	0.445003	528.695	0.00784475	1.00545	0.976462	599.335	0.211248	1.15769	0.40468	740.026	0.625878	1.54315	0.00598667
A0W68_RS00630	dusA	H	tRNA-dihydrouridine synthase	A0W68_RS00630	187.832	-0.737333	-1.66709	0.00317132	187.832	-0.777789	-1.7145	0.00294911	187.832	-0.856516	-1.81066	0.00028024	187.832	-0.918817	-1.89056	0.000349352	187.832	-1.24916	-2.37703	0.00767002	187.832	-0.435313	-1.3522	0.177683	187.832	-0.654916	-1.57452	0.0370234	187.832	-0.564968	-1.47935	0.138867
A0W68_RS00835	ubiA	H	4-hydroxybenzoate polyprenyltransferase	A0W68_RS00835	157.219	0.919747	1.89178	0.00673394	160.887	0.883114	1.84435	0.0117688	161.981	0.90857	1.87718	0.00608666	147.441	0.853099	1.80638	0.0150724	147.608	0.987634	1.98293	0.0378466	184.305	1.07603	2.10822	0.00324707	134.73	0.647241	1.56617	0.152029	199.173	1.32018	2.49697	0.00163277
A0W68_RS01105	pcm	H	protein-L-isoaspartate(D-aspartate) O-methyltransferase	A0W68_RS01105	282.314	1.19142	2.28377	0.000166962	233.985	0.850783	1.80348	0.0130912	232.484	0.857136	1.81144	0.00836214	213.923	0.817341	1.76216	0.0173402	234.401	1.08202	2.11699	0.0166635	347.539	1.41809	2.67231	1.97029e-05	338.309	1.40184	2.64238	2.45714e-05	283.846	1.25877	2.39292	0.00239713
A0W68_RS01115	pncB	H	nicotinate phosphoribosyltransferase	A0W68_RS01115	132.759	-0.335417	-1.26174	0.21679	132.759	-0.317014	-1.24575	0.270639	132.759	-0.344624	-1.26982	0.18407	132.759	-0.12006	-1.08678	0.699776	132.759	-0.733281	-1.66242	0.0719017	132.759	-0.229698	-1.17259	0.477116	132.759	-0.386198	-1.30694	0.233881	132.759	-0.83309	-1.7815	0.025794
A0W68_RS01415	ygdL	H	ThiF family adenylyltransferase	A0W68_RS01415	103.949	-0.491944	-1.40634	0.212733	103.949	-0.699637	-1.6241	0.0797344	103.949	-0.735063	-1.66447	0.0389869	103.949	-0.542756	-1.45675	0.182677	103.949	-0.360941	-1.28426	0.584353	103.949	-0.855143	-1.80894	0.0990545	103.949	-1.08373	-2.11951	0.038579	105.5	0.0223814	1.01563	0.968907
A0W68_RS01480	bioD	H	dethiobiotin synthase	A0W68_RS01480	63.3741	2.14118	4.41122	0.0185695	56.2059	1.89335	3.71496	0.0469006	60.594	2.02507	4.07012	0.0237936	67.5829	2.25601	4.77668	0.0147823	37.4898	1.52146	2.87081	0.227798	58.1964	1.92747	3.80386	0.0512409	78.7037	2.38306	5.21641	0.0118205	92.7417	2.71988	6.58818	0.00506948
ubiE	ubiE	H	bifunctional demethylmenaquinone methyltransferase/2-methoxy-6-polyprenyl-1,4-benzoquinol methylase UbiE	A0W68_RS01560	92.4815	0.597608	1.51321	0.211528	91.485	0.511995	1.42602	0.317427	92.5939	0.545213	1.45924	0.241072	88.7874	0.564723	1.4791	0.250004	88.244	0.688284	1.61137	0.320239	99.6244	0.631412	1.54908	0.269363	136.835	1.11064	2.15942	0.02712	86.597	0.562343	1.47667	0.399103
A0W68_RS01750	hemN1	H	coproporphyrinogen III oxidase family protein	A0W68_RS01750	72.4468	1.32453	2.50452	0.00252231	75.4447	1.3125	2.48371	0.00325965	80.5495	1.42351	2.68237	0.000746882	69.2946	1.28594	2.43841	0.00407306	44.2739	0.772337	1.70803	0.274991	89.4549	1.55337	2.93502	0.00151387	115.076	1.93868	3.83354	8.55085e-06	41.7234	0.588305	1.50348	0.399103
A0W68_RS01850	ribH	H	6,7-dimethyl-8-ribityllumazine synthase	A0W68_RS01850	361.504	0.280554	1.21466	0.37448	339.827	0.12185	1.08813	0.713143	426.96	0.466199	1.38146	0.090365	521.285	0.83451	1.78325	0.00158395	482.47	0.856844	1.81107	0.0106747	385.536	0.30175	1.23264	0.38804	352.58	0.195558	1.14517	0.58722	351.602	0.302068	1.23291	0.452695
mnmH	mnmH	H	tRNA 2-selenouridine(34) synthase MnmH	A0W68_RS02455	73.7353	1.2809	2.4299	0.0109649	95.5775	1.58399	2.99797	0.00122592	77.2514	1.29429	2.45256	0.00809116	62.4477	1.06687	2.09488	0.0432119	48.3258	0.828419	1.77574	0.29414	86.7849	1.4396	2.71245	0.0102511	59.6777	0.923464	1.89666	0.144953	51.1434	0.810922	1.75433	0.270112
A0W68_RS02465	hemH	H	ferrochelatase	A0W68_RS02465	51.0848	1.1048	2.15068	0.0749407	48.9802	0.973138	1.96311	0.146272	55.9589	1.18256	2.26979	0.0449893	45.4292	0.960978	1.94663	0.151512	37.3665	0.809066	1.75208	0.396232	41.8925	0.742926	1.67357	0.340904	71.9077	1.54155	2.91108	0.0182842	72.8288	1.66735	3.1763	0.0171245
A0W68_RS02640	ispB	H	hexaprenyl-diphosphate synthase	A0W68_RS02640	115.932	-0.571697	-1.48627	0.0772084	115.932	-0.308731	-1.23862	0.405074	115.932	-0.212543	-1.15873	0.558449	115.932	-0.460093	-1.37563	0.182312	115.932	-0.443756	-1.36014	0.438917	115.932	-0.570789	-1.48534	0.199102	115.932	-1.05656	-2.07997	0.0164159	115.932	-0.432965	-1.35	0.420779
hemC	hemC	H	hydroxymethylbilane synthase	A0W68_RS02660	201.902	-0.288749	-1.22158	0.297345	201.902	-0.631467	-1.54914	0.0149292	201.902	-0.452027	-1.36796	0.0673457	201.902	-0.443568	-1.35996	0.0954652	201.902	-0.4769	-1.39175	0.242397	201.902	-0.627693	-1.54509	0.0379369	201.902	-0.376411	-1.29811	0.242713	201.902	-0.188878	-1.13988	0.618489
A0W68_RS03415	mog	H	molybdopterin adenylyltransferase	A0W68_RS03415	306.677	0.266987	1.20329	0.403682	264.276	-0.017083	-1.01191	0.968174	296.477	0.163816	1.12025	0.616244	284.155	0.183165	1.13537	0.592098	261.497	0.198021	1.14712	0.679343	270.619	0.0152421	1.01062	0.973638	244.315	-0.125903	-1.09119	0.745496	414.007	0.760822	1.69446	0.0204834
speA	speA	H	biosynthetic arginine decarboxylase	A0W68_RS04095	218.949	0.103913	1.07468	0.679502	201.939	-0.0821997	-1.05863	0.733628	235.028	0.15171	1.11089	0.518913	222.549	0.153639	1.11237	0.53758	255.215	0.485834	1.4004	0.0557844	216.897	0.0191065	1.01333	0.955661	202.136	-0.0599551	-1.04243	0.825849	294.977	0.595605	1.51111	0.00959793
coaD	coaD	H	pantetheine-phosphate adenylyltransferase	A0W68_RS04110	198.643	0.993044	1.99038	0.0169449	208.366	0.991751	1.9886	0.0192212	218.765	1.07811	2.11127	0.00686891	186.696	0.929383	1.90446	0.030553	142.886	0.676694	1.59847	0.3099	227.967	1.11758	2.16982	0.0191512	159.356	0.624763	1.54196	0.264114	160.667	0.746356	1.67755	0.212574
A0W68_RS04220	cca	H	CCA tRNA nucleotidyltransferase	A0W68_RS04220	151.898	-0.436921	-1.35371	0.104617	151.898	-0.330176	-1.25717	0.263955	151.898	-0.451376	-1.36734	0.077827	151.898	-0.394911	-1.31486	0.162778	151.898	-1.09946	-2.14275	0.0179609	151.898	-0.356264	-1.28011	0.285585	151.898	-0.110001	-1.07923	0.75381	151.898	-0.530261	-1.44419	0.173515
mobB	mobB	H	molybdopterin-guanine dinucleotide biosynthesis protein B	A0W68_RS04470	63.9823	0.69167	1.61515	0.33518	55.6104	0.419285	1.33726	0.60708	61.9842	0.592244	1.50759	0.406729	44.5249	0.195815	1.14537	0.808003	46.1765	0.38	1.30134	0.722863	89.6012	1.09864	2.14152	0.14174	109.057	1.40339	2.64523	0.0457225	88.2691	1.20739	2.3092	0.139098
hemL	hemL	H	glutamate-1-semialdehyde 2,1-aminomutase	A0W68_RS04530	439.722	0.526559	1.44049	0.00664474	401.153	0.32464	1.25235	0.127091	475.281	0.584326	1.49934	0.00170447	444.102	0.567034	1.48147	0.00355434	463.286	0.762586	1.69653	0.000625277	433.347	0.434142	1.35111	0.0453414	418.495	0.406417	1.32539	0.0655915	544.984	0.897802	1.86323	1.29622e-05
hemB	hemB	H	porphobilinogen synthase	A0W68_RS05210	762.575	-0.431935	-1.34904	0.012287	762.575	-0.281621	-1.21556	0.129541	762.575	-0.238431	-1.17971	0.189759	762.575	-0.202037	-1.15032	0.297261	762.575	-0.697066	-1.6212	0.00142558	821.345	-0.0248981	-1.01741	0.921616	769.46	-0.0964461	-1.06914	0.663359	762.575	-0.364088	-1.28707	0.0960536
A0W68_RS05455	tenI	H	thiamine phosphate synthase	A0W68_RS05455	132.462	0.891246	1.85478	0.0455672	110.569	0.560823	1.47511	0.265016	105.098	0.503558	1.41771	0.288517	135.952	0.954434	1.93782	0.0330616	84.352	0.400288	1.31977	0.580724	109.118	0.538589	1.45255	0.360431	122.974	0.73308	1.66218	0.190774	101.173	0.562343	1.47667	0.399103
thiF	thiF	H	thiamine biosynthesis protein ThiF	A0W68_RS05470	360.945	-0.591694	-1.50701	0.00537027	360.945	-0.163185	-1.11976	0.544508	360.945	-0.38036	-1.30167	0.0784287	360.945	-0.325696	-1.25327	0.169442	360.945	-0.444911	-1.36123	0.1863	360.945	-0.669684	-1.59072	0.00766885	360.945	-0.648023	-1.56702	0.010643	360.945	-0.416732	-1.3349	0.177327
thiE	thiE	H	thiamine phosphate synthase	A0W68_RS05640	281.62	-0.573015	-1.48763	0.0247133	281.62	-0.84098	-1.79127	0.0010873	281.62	-0.809465	-1.75256	0.000552243	281.62	-0.593742	-1.50916	0.0243579	305.071	0.215408	1.16103	0.57085	281.62	-0.439515	-1.35615	0.168574	281.62	-0.487522	-1.40203	0.12804	281.62	-0.422381	-1.34014	0.274734
A0W68_RS05675	folC	H	bifunctional folylpolyglutamate synthase/dihydrofolate synthase	A0W68_RS05675	72.2563	0.721651	1.64907	0.0864574	85.7587	0.898543	1.86418	0.029371	75.4549	0.729946	1.65858	0.0713153	73.9452	0.780806	1.71809	0.0640184	41.9819	-0.702375	-1.62718	0.408988	104.164	1.17516	2.25817	0.0100421	52.8261	0.220571	1.16519	0.712506	41.9819	-1.27084	-2.41301	0.114171
A0W68_RS06010	dnaX	H	DNA polymerase III subunit gamma/tau	A0W68_RS06010	144.023	0.50109	1.41528	0.0636576	154.009	0.528173	1.4421	0.0523446	139.118	0.396749	1.31654	0.14028	144.423	0.531219	1.44515	0.0496725	189.323	1.0555	2.07844	0.000384693	182.482	0.770601	1.70598	0.00545486	132.485	0.331645	1.25845	0.321025	176.986	0.859428	1.81432	0.00465499
A0W68_RS06265	ygfA	H	5-formyltetrahydrofolate cyclo-ligase	A0W68_RS06265	118.487	0.853506	1.80689	0.0647039	181.672	1.39919	2.63753	0.0010873	204.81	1.58863	3.00764	9.3141e-05	120.005	0.897566	1.86292	0.052716	62.8138	-0.367631	-1.29023	0.674222	206.24	1.57752	2.98456	0.000916762	161.644	1.24919	2.37709	0.0131139	154.825	1.29635	2.45606	0.0178488
A0W68_RS06315	ribE	H	riboflavin synthase	A0W68_RS06315	169.351	-0.729803	-1.65841	0.0198952	169.351	-0.536705	-1.45066	0.115836	169.351	-0.744119	-1.67495	0.0121751	169.351	-0.619823	-1.53669	0.0620381	169.351	-2.07495	-4.21328	0.00311597	169.351	-0.877965	-1.83778	0.0428432	169.351	-1.13869	-2.20181	0.0102578	169.351	-1.01529	-2.0213	0.0587153
A0W68_RS06445	hemE	H	uroporphyrinogen decarboxylase	A0W68_RS06445	423.487	-0.549129	-1.4632	0.0037281	423.487	-0.679936	-1.60207	0.000371142	423.487	-0.645435	-1.56421	0.000330806	423.487	-0.634892	-1.55282	0.000979344	423.487	-0.692782	-1.6164	0.0103955	423.487	-0.811697	-1.75528	0.00016126	423.487	-0.598879	-1.51454	0.00639412	423.487	-0.635953	-1.55396	0.0120757
A0W68_RS06930	mqnA	H	hypothetical protein	A0W68_RS06930	52.9339	1.4499	2.73189	0.0638807	73.1204	1.84211	3.58534	0.016863	54.334	1.43474	2.70333	0.0578877	58.1106	1.60819	3.04869	0.0423597	38.0337	1.12137	2.17554	0.317498	76.5344	1.89662	3.72339	0.0180781	75.4097	1.89777	3.72637	0.0185959	76.0301	2.01444	4.04025	0.0185718
A0W68_RS07000	A0W68_RS07000	H	class I SAM-dependent methyltransferase	A0W68_RS07000	102.114	0.591924	1.50726	0.140085	88.0657	0.308822	1.2387	0.512266	89.8053	0.352486	1.27676	0.410219	97.482	0.550969	1.46507	0.187486	64.9217	-0.0821523	-1.0586	0.900999	92.0467	0.369941	1.2923	0.476638	136.708	0.961939	1.94793	0.0310014	142.875	1.13523	2.19654	0.0169061
A0W68_RS07590	thiL	H	thiamine-phosphate kinase	A0W68_RS07590	86.5489	0.0400704	1.02816	0.931185	100.534	0.186333	1.13787	0.677409	91.362	0.0637053	1.04515	0.882718	102.544	0.310591	1.24022	0.479947	80.6952	-0.44275	-1.35919	0.538934	100.109	0.177978	1.1313	0.739535	80.6952	-1.12131	-2.17544	0.0382148	80.8028	0.00299606	1.00208	0.995777
nspC	nspC	H	carboxynorspermidine decarboxylase	A0W68_RS07870	137.108	-0.427817	-1.3452	0.124233	137.108	-0.399969	-1.31948	0.172996	137.108	-0.226517	-1.17001	0.445529	137.108	-0.449971	-1.36601	0.114642	137.108	-0.990039	-1.98624	0.0379682	137.108	-0.432911	-1.34995	0.199443	137.108	-0.357174	-1.28091	0.316862	137.108	-0.855711	-1.80965	0.0528901
A0W68_RS07880	moaD	H	MoaD/ThiS family protein	A0W68_RS07880	242.767	-1.39024	-2.62122	0.000747431	242.767	-0.965922	-1.95331	0.0449219	242.767	-1.3534	-2.55513	0.000461839	242.767	-1.46035	-2.75175	0.00207742	242.767	-1.54426	-2.91655	0.0827691	242.767	-0.741038	-1.67138	0.209684	242.767	-2.26608	-4.81016	0.00162852	242.767	-0.586756	-1.50187	0.419518
A0W68_RS07885	moaE	H	molybdenum cofactor biosynthesis protein MoaE	A0W68_RS07885	384.893	-0.741049	-1.67139	0.00315718	384.893	-1.20681	-2.30826	2.71572e-06	384.893	-0.859492	-1.8144	0.000281337	384.893	-0.960988	-1.94664	0.000183561	384.893	0.0862668	1.06162	0.823154	384.893	-0.576504	-1.49123	0.0697277	384.893	-0.871671	-1.82978	0.00583952	384.893	-0.486462	-1.40101	0.211015
ribD	ribD	H	bifunctional diaminohydroxyphosphoribosylaminopyrimidine deaminase/5-amino-6-(5-phosphoribosylamino)uracil reductase RibD	A0W68_RS08380	436.715	-0.41002	-1.3287	0.0372095	436.715	-0.52597	-1.4399	0.00740388	436.715	-0.643161	-1.56175	0.000327603	436.715	-0.631322	-1.54898	0.000984772	436.715	-0.273109	-1.20841	0.351121	436.715	-0.587989	-1.50315	0.00678421	436.715	-0.9186	-1.89028	1.55991e-05	436.715	-0.676568	-1.59833	0.00724588
A0W68_RS08690	gltA	H	citrate synthase	A0W68_RS08690	649.183	0.859376	1.81425	5.84093e-07	569.814	0.601752	1.51756	0.00108947	582.482	0.64857	1.56761	0.00023574	643.596	0.873081	1.83157	6.00976e-07	631.078	0.979282	1.97148	5.42136e-07	510.663	0.441836	1.35833	0.0318775	526.18	0.50757	1.42165	0.0123708	555.613	0.696622	1.62071	0.000864549
A0W68_RS08700	bioB	H	biotin synthase	A0W68_RS08700	262.512	-0.723002	-1.65061	0.00159403	262.512	-1.1799	-2.26561	4.19298e-07	262.512	-0.62076	-1.53769	0.00566673	262.512	-0.759912	-1.69339	0.00138604	262.512	-0.21884	-1.1638	0.568468	262.512	-0.831845	-1.77996	0.00318703	262.512	-0.479943	-1.39469	0.100354	262.512	-0.295538	-1.22734	0.405538
fabD	fabD	I	ACP S-malonyltransferase	A0W68_RS00595	979.037	-0.555399	-1.46958	0.000545751	979.037	-0.762225	-1.6961	1.36221e-06	979.037	-0.582452	-1.49739	0.000187756	979.037	-0.565965	-1.48038	0.000550975	979.037	0.0516743	1.03647	0.819952	979.037	-0.53509	-1.44903	0.00275653	979.037	-0.252082	-1.19092	0.200354	979.037	-0.223677	-1.16771	0.310023
A0W68_RS00915	sbmA	I	putative transporter	A0W68_RS00915	96.2521	-0.520937	-1.43489	0.0929679	96.2521	-0.591062	-1.50635	0.0643453	96.2521	-0.223727	-1.16775	0.508117	96.2521	-0.162886	-1.11952	0.655873	96.2521	-1.91978	-3.78366	0.00267982	106.006	0.00694235	1.00482	0.985501	96.2521	-0.690975	-1.61437	0.103594	96.2521	-0.548898	-1.46297	0.282083
fabZ	fabZ	I	3-hydroxyacyl-ACP dehydratase FabZ	A0W68_RS01320	1175.09	-0.207544	-1.15472	0.32204	1175.09	-0.480499	-1.39523	0.0115967	1175.09	-0.240637	-1.18151	0.22134	1175.09	-0.184162	-1.13616	0.397084	1175.09	-0.603484	-1.51938	0.0168381	1175.09	-0.29941	-1.23064	0.176106	1175.09	-0.56217	-1.47649	0.00682369	1175.09	-0.305342	-1.23571	0.22726
plsY	plsY	I	glycerol-3-phosphate 1-O-acyltransferase PlsY	A0W68_RS01725	386.125	0.535949	1.4499	0.0405085	434.596	0.636893	1.55498	0.0141824	446.936	0.692541	1.61613	0.00464144	392.552	0.585879	1.50095	0.0258683	255.278	0.0261515	1.01829	0.952018	364.349	0.380623	1.3019	0.22272	450.317	0.708541	1.63415	0.0107862	318.802	0.321245	1.24941	0.385793
A0W68_RS02530	plsC	I	1-acyl-sn-glycerol-3-phosphate acyltransferase	A0W68_RS02530	89.7341	-0.268805	-1.20481	0.569216	89.7341	-1.04466	-2.06288	0.0204475	89.7341	-0.133447	-1.09691	0.7648	89.7341	-0.418925	-1.33693	0.349076	89.7341	-0.18119	-1.13382	0.801627	89.7341	-0.405088	-1.32417	0.458053	94.6318	-0.0331838	-1.02327	0.953108	89.7341	-0.432119	-1.34921	0.520348
A0W68_RS03630	acpS	I	holo-ACP synthase	A0W68_RS03630	128.45	0.782954	1.72065	0.188747	168.475	1.10288	2.14783	0.0643453	151.42	0.966215	1.95371	0.0811995	154.636	1.07555	2.10753	0.0595974	130.568	0.961421	1.94723	0.24045	202.684	1.3633	2.57274	0.0253703	197.014	1.345	2.5403	0.0286113	132.135	0.879819	1.84014	0.259213
A0W68_RS04500	psd1	I	phosphatidylserine decarboxylase	A0W68_RS04500	155.27	-0.951494	-1.93387	0.000717375	155.27	-0.662159	-1.58245	0.0308452	155.27	-0.666687	-1.58742	0.0162207	155.27	-0.714031	-1.64038	0.0181899	155.27	-0.351258	-1.27567	0.516263	155.27	-0.325483	-1.25308	0.398833	155.27	-0.905475	-1.87316	0.02556	155.27	-0.433177	-1.3502	0.384776
A0W68_RS04780	yciA	I	acyl-CoA thioesterase	A0W68_RS04780	179.447	0.195484	1.14511	0.673553	167.242	0.0243917	1.01705	0.967103	168.371	0.049286	1.03475	0.914368	197.851	0.362264	1.28544	0.408324	150.207	-0.350077	-1.27463	0.618177	248.459	0.591958	1.50729	0.216452	172.806	0.0919578	1.06582	0.872324	333.21	1.14697	2.21448	0.012347
pssA	pssA	I	CDP-diacylglycerol--serine O-phosphatidyltransferase	A0W68_RS05805	200.362	0.147152	1.10738	0.673553	173.449	-0.639945	-1.55827	0.03604	173.449	-0.209362	-1.15618	0.526072	173.449	-0.30569	-1.23601	0.358152	268.793	0.730964	1.65975	0.0418254	227.776	0.260472	1.19787	0.458053	173.449	-0.608208	-1.52436	0.100354	203.248	0.229414	1.17236	0.576674
A0W68_RS06205	gpsA	I	NAD(P)H-dependent glycerol-3-phosphate dehydrogenase	A0W68_RS06205	443.688	-0.448978	-1.36507	0.0245524	443.688	-0.557573	-1.47179	0.00550572	443.688	-0.496366	-1.41066	0.0090493	443.688	-0.51734	-1.43131	0.0102435	443.688	-0.603601	-1.5195	0.0320468	443.688	-0.620523	-1.53743	0.00566527	443.688	-0.540633	-1.45461	0.0175205	443.688	-0.304743	-1.2352	0.275908
A0W68_RS07015	A0W68_RS07015	I	beta-ketoacyl-ACP synthase III	A0W68_RS07015	120.345	0.492661	1.40704	0.147631	114.093	0.346089	1.27111	0.359959	147.291	0.729743	1.65834	0.018285	121.074	0.527429	1.44136	0.124147	160.444	1.06652	2.09438	0.0119261	150.82	0.74583	1.67694	0.035601	171.219	0.951172	1.93344	0.00520477	91.4079	0.157732	1.11553	0.783413
A0W68_RS08285	ispD	I	bifunctional 2-C-methyl-D-erythritol 4-phosphate cytidylyltransferase/2-C-methyl-D-erythritol 2,4-cyclodiphosphate synthase	A0W68_RS08285	205.913	0.27223	1.20767	0.324772	224.15	0.325081	1.25273	0.240389	221.027	0.320002	1.24833	0.214418	231.284	0.465964	1.38124	0.0680085	305.36	1.00077	2.00106	0.000281679	210.675	0.233758	1.17589	0.449374	208.343	0.240274	1.18122	0.459021	270.111	0.724999	1.6529	0.011714
A0W68_RS08300	A0W68_RS08300	I	phosphatidylglycerophosphatase A	A0W68_RS08300	82.3111	1.24975	2.378	0.0680228	105.879	1.54049	2.90894	0.0250295	113.874	1.66428	3.16956	0.00863621	96.0051	1.496	2.82059	0.0309855	68.0204	1.12582	2.18226	0.24045	102.657	1.48787	2.80474	0.0425297	53.5491	0.576892	1.49163	0.534449	91.7824	1.45651	2.74443	0.0771071
A0W68_RS09270	pgpA	I	type II toxin-antitoxin system HicB family antitoxin	A0W68_RS09270	294.669	1.31201	2.48288	0.0159967	351.852	1.49652	2.82161	0.00559871	365.655	1.56955	2.96812	0.00227085	387.067	1.73017	3.31766	0.00100913	207.478	0.961421	1.94723	0.24045	268.395	1.10113	2.14523	0.0886363	176.948	0.525308	1.43924	0.492589	186.638	0.710993	1.63693	0.385498
A0W68_RS09340	A0W68_RS09340	I	DUF2974 domain-containing protein	A0W68_RS09340	51.0848	1.64902	3.13622	0.00158155	60.8753	1.83051	3.55664	0.000408574	51.0844	1.59546	3.02191	0.00184666	47.7417	1.57654	2.98255	0.00317489	24.911	0.770109	1.7054	0.380298	62.6086	1.86454	3.64151	0.00108465	70.9738	2.0676	4.19188	0.00020713	36.8146	1.23154	2.34818	0.0790443
A0W68_RS04680	ispH	IM	4-hydroxy-3-methylbut-2-enyl diphosphate reductase	A0W68_RS04680	198.835	-0.486996	-1.40152	0.0704211	198.835	-0.36138	-1.28465	0.218089	198.835	-0.152442	-1.11145	0.616244	198.835	-0.333609	-1.26016	0.250227	198.835	-0.957397	-1.9418	0.0394022	198.835	-0.395343	-1.31526	0.233971	198.835	-0.24887	-1.18828	0.475655	198.835	-0.625614	-1.54287	0.109933
A0W68_RS07515	tagD	IM	adenylyltransferase/cytidyltransferase family protein	A0W68_RS07515	147.711	1.41064	2.65855	0.0171075	178.966	1.61573	3.06466	0.0059476	193.627	1.74741	3.35755	0.00170647	135.54	1.31173	2.48238	0.0379896	101.943	1.02968	2.04158	0.24045	207.232	1.81966	3.52997	0.00376824	160.51	1.47466	2.77919	0.0254036	144.106	1.42745	2.6897	0.0528901
fabG	fabG	IQ	3-oxoacyl-ACP reductase FabG	A0W68_RS02115	612.942	-0.670952	-1.59212	0.000241033	612.942	-0.697878	-1.62212	0.000195943	612.942	-0.656956	-1.57675	0.000215558	612.942	-0.478335	-1.39314	0.0145216	612.942	-0.343954	-1.26923	0.227335	612.942	-0.576551	-1.49128	0.00726496	612.942	-0.76635	-1.70096	0.000319839	612.942	-0.478306	-1.39311	0.0587153
acpP	acpP	IQ	acyl carrier protein	A0W68_RS02145	1532.26	0.659152	1.57915	0.00299306	1467.52	0.527327	1.44126	0.0248517	1307.69	0.376163	1.29788	0.108781	1601.66	0.74918	1.68084	0.000747174	1116.52	0.363392	1.28645	0.281877	1544.82	0.599359	1.51504	0.0153196	1904.46	0.923711	1.89699	5.41838e-05	1506.57	0.696241	1.62028	0.00978864
A0W68_RS02380	A0W68_RS02380	IQ	SDR family oxidoreductase	A0W68_RS02380	73.5615	-0.913581	-1.88372	0.0245524	73.5615	-0.619466	-1.53631	0.166915	73.5615	-0.9387	-1.9168	0.0138611	73.5615	-1.23291	-2.35041	0.00710504	73.5615	-1.24174	-2.36483	0.130845	73.5615	-1.25971	-2.39448	0.0293382	73.5615	-0.391695	-1.31193	0.510986	73.5615	-0.913633	-1.88378	0.200232
A0W68_RS03505	A0W68_RS03505	IQ	long-chain fatty acid--CoA ligase	A0W68_RS03505	325.122	0.874129	1.8329	2.74988e-05	330.194	0.826878	1.77384	0.000115033	322.866	0.809714	1.75286	0.000100115	305.408	0.810037	1.75326	0.000163128	220.242	0.473058	1.38805	0.128529	353.942	0.924986	1.89867	3.9024e-05	361.22	0.976903	1.96824	1.0842e-05	300.991	0.824324	1.77071	0.00125259
A0W68_RS07035	acpP1	IQ	acyl carrier protein	A0W68_RS07035	254.561	-0.531435	-1.44537	0.21679	254.561	-0.403186	-1.32242	0.39704	254.561	-0.410225	-1.32889	0.334462	254.561	-0.439594	-1.35622	0.340125	254.561	-2.22331	-4.66963	0.0257531	283.58	0.0230252	1.01609	0.973638	261.483	-0.071051	-1.05048	0.901739	254.561	-1.49204	-2.81286	0.0528901
A0W68_RS00105	sfhB	J	RluA family pseudouridine synthase	A0W68_RS00105	11.8527	1.29244	2.44943	0.390932	32.7728	2.67205	6.37335	0.0393228	23.6635	2.23695	4.714	0.0841398	22.1499	2.20867	4.62248	0.0996228	12.5796	1.49001	2.80892	0.413809	9.76386	0.916156	1.88708	0.568096	29.71	2.52084	5.73914	0.0609083	4.59104	-3.97407	-15.715	0.525452
mnmA	mnmA	J	tRNA 2-thiouridine(34) synthase MnmA	A0W68_RS00295	330.579	0.0233176	1.01629	0.930406	311.846	-0.277118	-1.21177	0.246321	311.846	-0.216625	-1.16201	0.347087	311.846	-0.189857	-1.14065	0.452785	311.846	-0.0589587	-1.04171	0.853368	311.846	-0.377749	-1.29931	0.137927	311.846	-0.808665	-1.75159	0.000906055	311.846	-0.339644	-1.26544	0.262197
rimP	rimP	J	ribosome maturation factor RimP	A0W68_RS00705	236.627	-0.401229	-1.32063	0.236666	236.627	-0.28261	-1.21639	0.453757	236.627	-0.432248	-1.34933	0.175959	236.627	-0.268785	-1.20479	0.474244	236.627	-1.08425	-2.12027	0.0673678	238.2	-0.122547	-1.08866	0.781043	236.627	-0.905132	-1.87272	0.0384561	236.627	-0.211328	-1.15775	0.701142
rlmB	trmH	J	23S rRNA (guanosine(2251)-2'-O)-methyltransferase RlmB	A0W68_RS00780	786.522	0.272418	1.20783	0.188909	833.479	0.286579	1.21974	0.171728	826.796	0.290033	1.22267	0.143927	841.049	0.395303	1.31522	0.0456273	676.748	0.216574	1.16197	0.438917	1063.43	0.636166	1.55419	0.00115183	1000.17	0.570285	1.48482	0.00433478	903.824	0.534769	1.44871	0.0156186
rpmE	rpmE	J	50S ribosomal protein L31	A0W68_RS00790	1498.79	0.340934	1.26658	0.159341	1861.25	0.583784	1.49878	0.010746	1727.78	0.491621	1.40602	0.0268648	1649.01	0.504868	1.41899	0.0303903	1134.4	-0.139154	-1.10126	0.710757	2207.85	0.828045	1.77528	0.000323632	2454.42	1.00328	2.00456	5.56892e-06	1134.4	-0.193022	-1.14316	0.576674
A0W68_RS01135	frr	J	ribosome recycling factor	A0W68_RS01135	889.417	-0.395001	-1.31494	0.0388779	889.417	-0.47989	-1.39464	0.012177	889.417	-0.562833	-1.47717	0.0014261	889.417	-0.609677	-1.52592	0.00100913	889.417	-0.184342	-1.1363	0.518859	889.417	-0.688915	-1.61207	0.00082741	889.417	-0.803335	-1.74513	8.73764e-05	889.417	-0.507292	-1.42138	0.0375266
rpmI	rpmI	J	50S ribosomal protein L35	A0W68_RS01180	3022.92	-1.20861	-2.31114	1.12877e-13	3022.92	-1.3218	-2.49978	1.73842e-14	3022.92	-1.379	-2.60088	0	3022.92	-1.21135	-2.31555	9.0393e-13	3022.92	-0.508379	-1.42245	0.0376502	3022.92	-1.28935	-2.44417	3.51147e-11	3022.92	-0.742734	-1.67334	0.000160148	3022.92	-0.451278	-1.36725	0.0528901
rplT	rplT	J	50S ribosomal protein L20	A0W68_RS01185	1681.56	0.43247	1.34954	0.0252483	1194.53	-0.193166	-1.14327	0.403003	1194.53	-0.16005	-1.11733	0.478153	1478.44	0.27297	1.20829	0.196294	2013.57	0.853131	1.80642	3.31621e-05	1867.96	0.512772	1.42679	0.0114956	1831.49	0.506899	1.42099	0.0131976	2424.72	1.0221	2.03088	9.62331e-08
A0W68_RS01500	pth	J	aminoacyl-tRNA hydrolase	A0W68_RS01500	394.83	-0.305407	-1.23577	0.238684	394.83	-0.465465	-1.38076	0.0649616	394.83	-0.593286	-1.50868	0.00882093	394.83	-0.727286	-1.65552	0.00241555	395.291	0.101888	1.07318	0.789241	406.389	-0.0904289	-1.06469	0.784954	394.83	-0.241233	-1.182	0.449112	394.83	-0.149628	-1.10928	0.682963
serS	serS	J	serine--tRNA ligase	A0W68_RS01880	421.507	0.436833	1.35363	0.0293169	409.293	0.324922	1.2526	0.127705	434.888	0.427505	1.34491	0.0282672	444.244	0.538801	1.45276	0.0061653	464.118	0.736486	1.66611	0.00115024	404.22	0.305113	1.23552	0.190662	437.729	0.442529	1.35898	0.0422451	417.501	0.48486	1.39945	0.0428131
tuf	tuf	J	elongation factor Tu	A0W68_RS02300	15373.7	-0.268688	-1.20471	0.067857	15373.7	-0.483067	-1.39771	0.000320671	15373.7	-0.524785	-1.43872	6.83187e-05	15373.7	-0.365781	-1.28858	0.00916404	16390.7	0.19266	1.14287	0.24172	15373.7	-0.541933	-1.45592	4.91237e-05	15373.7	-0.673835	-1.59531	1.80647e-07	15373.7	-0.0497141	-1.03506	0.786189
rplK	rplK	J	50S ribosomal protein L11	A0W68_RS02325	2373.51	0.333983	1.26049	0.0584142	1805.23	-0.218002	-1.16312	0.264804	1805.23	-0.151089	-1.11041	0.444457	1808.75	-0.0317932	-1.02228	0.884493	3313.16	0.976007	1.96701	4.00949e-09	2252.48	0.187275	1.13861	0.36122	1805.23	-0.326076	-1.2536	0.0995437	2716.52	0.590626	1.5059	0.0012757
A0W68_RS02330	rplA	J	50S ribosomal protein L1	A0W68_RS02330	4998.12	0.116412	1.08404	0.525895	4420.32	-0.264662	-1.20135	0.0888455	4420.32	-0.238175	-1.1795	0.120997	4491.56	-0.0115353	-1.00803	0.952383	6266.28	0.603664	1.51957	3.29199e-05	5178.7	0.096459	1.06915	0.569673	4420.32	-0.153698	-1.11242	0.384946	5360.32	0.279382	1.21368	0.0880164
A0W68_RS02335	rplJ	J	50S ribosomal protein L10	A0W68_RS02335	3187.02	-0.255545	-1.19379	0.124233	3187.02	-0.653686	-1.57318	9.35094e-06	3187.02	-0.599318	-1.515	3.60464e-05	3187.02	-0.325316	-1.25294	0.0444357	3212.58	0.111768	1.08055	0.584054	3187.02	-0.210324	-1.15695	0.244029	3187.02	-0.318302	-1.24686	0.0616068	3709.51	0.220219	1.16491	0.246792
rplL	rplL	J	50S ribosomal protein L7/L12	A0W68_RS02340	5066.98	-0.574377	-1.48903	6.97671e-05	5066.98	-0.885594	-1.84753	2.63759e-10	5066.98	-0.868548	-1.82582	1.70624e-10	5066.98	-0.694767	-1.61862	1.16964e-06	5066.98	-0.183518	-1.13565	0.366928	5066.98	-0.720081	-1.64727	1.37258e-06	5066.98	-0.700537	-1.62511	3.17623e-06	5066.98	-0.324974	-1.25264	0.0657573
rpsG	rpsG	J	30S ribosomal protein S7	A0W68_RS02410	2367.72	-0.507101	-1.42119	0.00123376	2367.72	-0.782221	-1.71978	2.52069e-07	2367.72	-0.706526	-1.63187	1.78115e-06	2367.72	-0.681009	-1.60326	9.91885e-06	2586.62	0.227776	1.17103	0.281453	2367.72	-0.789717	-1.72873	1.35083e-06	2367.72	-0.752701	-1.68494	4.75552e-06	2367.72	-0.0138552	-1.00965	0.948127
fusA	fusA	J	elongation factor G	A0W68_RS02415	4316.45	-0.63287	-1.55065	1.2801e-06	4316.45	-0.993661	-1.99123	0	4316.45	-0.918896	-1.89067	2.9392e-13	4316.45	-0.800469	-1.74167	5.29556e-10	4316.45	-0.0295132	-1.02067	0.868653	4316.45	-1.15485	-2.22661	0	4316.45	-1.29235	-2.44927	0	4316.45	-0.290763	-1.22329	0.0580747
A0W68_RS02650	proS	J	proline--tRNA ligase	A0W68_RS02650	315.171	-0.661413	-1.58163	0.00016169	315.171	-0.593638	-1.50905	0.00111609	315.171	-0.52537	-1.4393	0.00270685	315.171	-0.466267	-1.38153	0.0131227	315.171	-0.647223	-1.56615	0.00919318	315.171	-0.707894	-1.63342	0.000438784	315.171	-0.457753	-1.3734	0.0279897	315.171	-0.788375	-1.72713	0.00073902
A0W68_RS03115	rplI	J	50S ribosomal protein L9	A0W68_RS03115	873.028	-0.762558	-1.6965	4.96882e-05	873.028	-1.19836	-2.29478	3.99928e-10	873.028	-1.04169	-2.05863	4.76586e-09	873.028	-0.895765	-1.8606	3.15992e-06	873.028	-0.65187	-1.5712	0.0211257	873.028	-1.4326	-2.69933	2.87531e-10	873.028	-1.5762	-2.98184	1.32463e-11	873.028	-0.462439	-1.37787	0.0865399
A0W68_RS03125	yabO	J	RNA-binding S4 domain-containing protein	A0W68_RS03125	225.218	0.0942444	1.06751	0.854632	419.915	0.922104	1.89488	0.0248624	398.048	0.860979	1.81627	0.0286519	301.995	0.54293	1.45693	0.229609	202.23	-0.702375	-1.62718	0.408988	322.564	0.539095	1.45306	0.322583	399.877	0.870867	1.82876	0.0756891	202.23	-0.280687	-1.21477	0.711365
[truncated: 528 more rows]

## Sheet: Table_S7
Table S7: C. jejuni OD2-67 genes that were significantly upregulated at all four incubation times at 4oC in MHB as compared to MHB at 42oC.
[truncated: 77 more rows]

[truncated: 17 more sheets: Table_S8, Table_S9, Table_S10, Table_S11, Table_S12, Table_S13, Table_S14, Table_S15, Table_S16, Table_S17, Table_S18, Table_S19, Table_S20, Table_S21, Table_S22, Table_S23, Table_S24]
